# Supplementary material for: A cancer cell-line titration series for evaluating somatic classification
Source: BMC Res Notes. 2015 Dec 26;8:823. doi: 10.1186/s13104-015-1803-7 (PMC4691534; doi:10.1186/s13104-015-1803-7)
Supplement: Supplementary file 4 — 10.1186/s13104-015-1803-7 This supplemental Excel document contains the validation results for several combinations of aligner, read processing and somatic caller, which were applied to each sample in the cell-line titration series. [file 13104_2015_1803_MOESM4_ESM.xlsx]

## Sheet: Sheet 1
Sample	Tumour Cellularity	Downsampled	Aligner	Realign/Recal	Caller	True-Somatic	False-Germline	False-Wildtype	Unknown	Insufficient Coverage	Unverified	Total Called	Total Verified	Hypothetical Total Somatics	Precision	Recall	F1 Score	F2 Score
CME_0001_Pa_C	1	1	novocraft-3.00.05	raw	strelka-v1.0.7	158	0	7	5	5	9	184	170	193	0.929412	0.818653	0.870523	0.838641
CME_0002_Pa_C	0.6	1	novocraft-3.00.05	raw	strelka-v1.0.7	142	0	2	2	3	7	156	146	193	0.972603	0.735751	0.837758	0.77342
CME_0003_Pa_C	0.4	1	novocraft-3.00.05	raw	strelka-v1.0.7	131	1	4	1	2	9	148	137	193	0.956204	0.678756	0.793939	0.720572
CME_0004_Pa_C	0.2	1	novocraft-3.00.05	raw	strelka-v1.0.7	87	1	0	1	1	9	99	89	193	0.977528	0.450777	0.617021	0.505226
CME_0005_Pa_C	0.15	1	novocraft-3.00.05	raw	strelka-v1.0.7	77	1	4	1	1	5	89	83	193	0.927711	0.398964	0.557971	0.450292
CME_0006_Pa_C	0.1	1	novocraft-3.00.05	raw	strelka-v1.0.7	53	0	3	0	1	6	63	56	193	0.946429	0.274611	0.425703	0.320048
CME_0007_Pa_C	0.05	1	novocraft-3.00.05	raw	strelka-v1.0.7	17	1	0	0	0	2	20	18	193	0.944444	0.0880829	0.161137	0.107595
CME_0001_Pa_C	1	1	novocraft-3.00.05	raw	strelka-v0.4.7	158	0	7	5	5	9	184	170	193	0.929412	0.818653	0.870523	0.838641
CME_0002_Pa_C	0.6	1	novocraft-3.00.05	raw	strelka-v0.4.7	142	0	2	2	3	7	156	146	193	0.972603	0.735751	0.837758	0.77342
CME_0003_Pa_C	0.4	1	novocraft-3.00.05	raw	strelka-v0.4.7	131	1	4	1	2	9	148	137	193	0.956204	0.678756	0.793939	0.720572
CME_0004_Pa_C	0.2	1	novocraft-3.00.05	raw	strelka-v0.4.7	87	1	0	1	1	9	99	89	193	0.977528	0.450777	0.617021	0.505226
CME_0005_Pa_C	0.15	1	novocraft-3.00.05	raw	strelka-v0.4.7	77	1	4	1	1	5	89	83	193	0.927711	0.398964	0.557971	0.450292
CME_0006_Pa_C	0.1	1	novocraft-3.00.05	raw	strelka-v0.4.7	53	0	3	0	1	6	63	56	193	0.946429	0.274611	0.425703	0.320048
CME_0007_Pa_C	0.05	1	novocraft-3.00.05	raw	strelka-v0.4.7	17	1	0	0	0	2	20	18	193	0.944444	0.0880829	0.161137	0.107595
CME_0001_Pa_C	1	1	novocraft-3.00.05	raw	mutect-1.1.4	162	3	15	10	8	20	218	190	193	0.852632	0.839378	0.845953	0.841996
CME_0002_Pa_C	0.6	1	novocraft-3.00.05	raw	mutect-1.1.4	150	5	14	2	7	13	191	171	193	0.877193	0.777202	0.824176	0.795334
CME_0003_Pa_C	0.4	1	novocraft-3.00.05	raw	mutect-1.1.4	132	4	13	4	4	20	177	153	193	0.862745	0.683938	0.763006	0.713514
CME_0004_Pa_C	0.2	1	novocraft-3.00.05	raw	mutect-1.1.4	89	4	10	3	3	16	125	106	193	0.839623	0.46114	0.595318	0.506834
CME_0005_Pa_C	0.15	1	novocraft-3.00.05	raw	mutect-1.1.4	72	2	9	5	5	13	106	88	193	0.818182	0.373057	0.512456	0.418605
CME_0006_Pa_C	0.1	1	novocraft-3.00.05	raw	mutect-1.1.4	41	5	15	7	4	8	80	68	193	0.602941	0.212435	0.314176	0.244048
CME_0007_Pa_C	0.05	1	novocraft-3.00.05	raw	mutect-1.1.4	18	3	11	2	2	17	53	34	193	0.529412	0.0932642	0.15859	0.111663
CME_0001_Pa_C	1	1	novocraft-3.00.05	gatk-2.4.9	strelka-v1.0.7	154	0	8	4	4	8	178	166	193	0.927711	0.797927	0.857939	0.820896
CME_0002_Pa_C	0.6	1	novocraft-3.00.05	gatk-2.4.9	strelka-v1.0.7	140	0	3	1	3	7	154	144	193	0.972222	0.725389	0.830861	0.764192
CME_0003_Pa_C	0.4	1	novocraft-3.00.05	gatk-2.4.9	strelka-v1.0.7	125	1	2	0	2	7	137	128	193	0.976562	0.647668	0.778816	0.694444
CME_0004_Pa_C	0.2	1	novocraft-3.00.05	gatk-2.4.9	strelka-v1.0.7	80	1	0	0	1	8	90	81	193	0.987654	0.414508	0.583942	0.468933
CME_0005_Pa_C	0.15	1	novocraft-3.00.05	gatk-2.4.9	strelka-v1.0.7	64	1	2	0	1	3	71	67	193	0.955224	0.331606	0.492308	0.381406
CME_0006_Pa_C	0.1	1	novocraft-3.00.05	gatk-2.4.9	strelka-v1.0.7	45	0	2	0	2	6	55	47	193	0.957447	0.233161	0.375	0.274725
CME_0007_Pa_C	0.05	1	novocraft-3.00.05	gatk-2.4.9	strelka-v1.0.7	14	1	0	0	0	1	16	15	193	0.933333	0.0725389	0.134615	0.0889454
CME_0001_Pa_C	1	1	novocraft-3.00.05	gatk-2.4.9	strelka-v0.4.7	154	0	8	4	4	8	178	166	193	0.927711	0.797927	0.857939	0.820896
CME_0002_Pa_C	0.6	1	novocraft-3.00.05	gatk-2.4.9	strelka-v0.4.7	140	0	3	1	3	7	154	144	193	0.972222	0.725389	0.830861	0.764192
CME_0003_Pa_C	0.4	1	novocraft-3.00.05	gatk-2.4.9	strelka-v0.4.7	125	1	2	0	2	7	137	128	193	0.976562	0.647668	0.778816	0.694444
CME_0004_Pa_C	0.2	1	novocraft-3.00.05	gatk-2.4.9	strelka-v0.4.7	80	1	0	0	1	8	90	81	193	0.987654	0.414508	0.583942	0.468933
CME_0005_Pa_C	0.15	1	novocraft-3.00.05	gatk-2.4.9	strelka-v0.4.7	64	1	2	0	1	3	71	67	193	0.955224	0.331606	0.492308	0.381406
CME_0006_Pa_C	0.1	1	novocraft-3.00.05	gatk-2.4.9	strelka-v0.4.7	45	0	2	0	2	6	55	47	193	0.957447	0.233161	0.375	0.274725
CME_0007_Pa_C	0.05	1	novocraft-3.00.05	gatk-2.4.9	strelka-v0.4.7	14	1	0	0	0	1	16	15	193	0.933333	0.0725389	0.134615	0.0889454
CME_0001_Pa_C	1	1	novocraft-3.00.05	gatk-2.4.9	mutect-1.1.4	157	5	14	9	7	15	207	185	193	0.848649	0.813472	0.830688	0.820272
CME_0002_Pa_C	0.6	1	novocraft-3.00.05	gatk-2.4.9	mutect-1.1.4	142	6	11	2	6	8	175	161	193	0.881988	0.735751	0.80226	0.760986
CME_0003_Pa_C	0.4	1	novocraft-3.00.05	gatk-2.4.9	mutect-1.1.4	131	4	11	4	5	17	172	150	193	0.873333	0.678756	0.763848	0.710412
CME_0004_Pa_C	0.2	1	novocraft-3.00.05	gatk-2.4.9	mutect-1.1.4	85	5	7	3	3	11	114	100	193	0.85	0.440415	0.580205	0.487385
CME_0005_Pa_C	0.15	1	novocraft-3.00.05	gatk-2.4.9	mutect-1.1.4	64	4	4	4	4	13	93	76	193	0.842105	0.331606	0.475836	0.377358
CME_0006_Pa_C	0.1	1	novocraft-3.00.05	gatk-2.4.9	mutect-1.1.4	37	5	12	7	4	7	72	61	193	0.606557	0.19171	0.291339	0.222089
CME_0007_Pa_C	0.05	1	novocraft-3.00.05	gatk-2.4.9	mutect-1.1.4	14	3	8	1	1	16	43	26	193	0.538462	0.0725389	0.127854	0.0877193
CME_0001_Pa_C	1	1	novocraft-2.08.02	raw	strelka-v0.4.7	162	1	7	7	4	8	189	177	193	0.915254	0.839378	0.875676	0.85353
CME_0002_Pa_C	0.6	1	novocraft-2.08.02	raw	strelka-v0.4.7	145	0	5	2	3	7	162	152	193	0.953947	0.751295	0.84058	0.784632
CME_0003_St_R	0.4	1	novocraft-2.08.02	raw	strelka-v0.4.7	134	0	5	1	2	8	150	140	193	0.957143	0.694301	0.804805	0.734649
CME_0004_St_R	0.2	1	novocraft-2.08.02	raw	strelka-v0.4.7	90	0	2	1	1	6	100	93	193	0.967742	0.466321	0.629371	0.520231
CME_0005_St_R	0.15	1	novocraft-2.08.02	raw	strelka-v0.4.7	78	1	3	1	1	6	90	83	193	0.939759	0.404145	0.565217	0.45614
CME_0006_St_R	0.1	1	novocraft-2.08.02	raw	strelka-v0.4.7	53	0	3	0	1	4	61	56	193	0.946429	0.274611	0.425703	0.320048
CME_0007_St_R	0.05	1	novocraft-2.08.02	raw	strelka-v0.4.7	18	0	2	0	0	0	20	20	193	0.9	0.0932642	0.169014	0.113636
CME_0001_Pa_C	1	1	novocraft-2.08.02	raw	mutect-1.1.4	163	4	21	15	11	11	225	203	193	0.802956	0.84456	0.823232	0.835897
CME_0002_Pa_C	0.6	1	novocraft-2.08.02	raw	mutect-1.1.4	150	2	23	3	7	10	195	178	193	0.842697	0.777202	0.808625	0.789474
CME_0003_St_R	0.4	1	novocraft-2.08.02	raw	mutect-1.1.4	132	4	15	6	5	9	171	157	193	0.840764	0.683938	0.754286	0.710441
CME_0004_St_R	0.2	1	novocraft-2.08.02	raw	mutect-1.1.4	91	6	12	5	2	13	129	114	193	0.798246	0.471503	0.592834	0.513544
CME_0005_St_R	0.15	1	novocraft-2.08.02	raw	mutect-1.1.4	73	2	10	8	5	10	108	93	193	0.784946	0.378238	0.51049	0.421965
CME_0006_St_R	0.1	1	novocraft-2.08.02	raw	mutect-1.1.4	45	4	21	7	2	6	85	77	193	0.584416	0.233161	0.333333	0.265018
CME_0007_St_R	0.05	1	novocraft-2.08.02	raw	mutect-1.1.4	18	3	11	6	2	7	47	38	193	0.473684	0.0932642	0.155844	0.111111
CME_0001_Pa_C	1	1	novocraft-2.08.02	gatk-2.4.9	strelka-v0.4.7	159	1	7	5	3	7	182	172	193	0.924419	0.823834	0.871233	0.842161
CME_0002_Pa_C	0.6	1	novocraft-2.08.02	gatk-2.4.9	strelka-v0.4.7	142	0	4	2	3	5	156	148	193	0.959459	0.735751	0.832845	0.771739
CME_0003_St_R	0.4	1	novocraft-2.08.02	gatk-2.4.9	strelka-v0.4.7	131	1	3	1	3	6	145	136	193	0.963235	0.678756	0.796353	0.721366
CME_0004_St_R	0.2	1	novocraft-2.08.02	gatk-2.4.9	strelka-v0.4.7	85	1	2	1	1	5	95	89	193	0.955056	0.440415	0.602837	0.493612
CME_0005_St_R	0.15	1	novocraft-2.08.02	gatk-2.4.9	strelka-v0.4.7	69	1	4	1	1	3	79	75	193	0.92	0.357513	0.514925	0.40732
CME_0006_St_R	0.1	1	novocraft-2.08.02	gatk-2.4.9	strelka-v0.4.7	50	1	3	0	2	2	58	54	193	0.925926	0.259067	0.404858	0.302663
CME_0007_St_R	0.05	1	novocraft-2.08.02	gatk-2.4.9	strelka-v0.4.7	15	1	1	0	0	0	17	17	193	0.882353	0.0777202	0.142857	0.095057
CME_0001_Pa_C	1	1	novocraft-2.08.02	gatk-2.4.9	mutect-1.1.4	160	3	20	10	10	11	214	193	193	0.829016	0.829016	0.829016	0.829016
CME_0002_Pa_C	0.6	1	novocraft-2.08.02	gatk-2.4.9	mutect-1.1.4	149	4	19	4	8	8	192	176	193	0.846591	0.772021	0.807588	0.785865
CME_0003_St_R	0.4	1	novocraft-2.08.02	gatk-2.4.9	mutect-1.1.4	133	4	13	5	5	8	168	155	193	0.858065	0.689119	0.764368	0.717368
CME_0004_St_R	0.2	1	novocraft-2.08.02	gatk-2.4.9	mutect-1.1.4	88	6	10	4	2	10	120	108	193	0.814815	0.455959	0.584718	0.5
CME_0005_St_R	0.15	1	novocraft-2.08.02	gatk-2.4.9	mutect-1.1.4	70	1	8	9	3	11	102	88	193	0.795455	0.362694	0.498221	0.406977
CME_0006_St_R	0.1	1	novocraft-2.08.02	gatk-2.4.9	mutect-1.1.4	42	4	19	9	2	5	81	74	193	0.567568	0.217617	0.314607	0.248227
CME_0007_St_R	0.05	1	novocraft-2.08.02	gatk-2.4.9	mutect-1.1.4	16	3	14	3	1	6	43	36	193	0.444444	0.0829016	0.139738	0.0990099
CME_0001_Pa_C	1	1	novocraft-2.08.02	gatk-1.3.16	strelka-v0.4.7	160	1	6	7	3	7	184	174	193	0.91954	0.829016	0.871935	0.845666
CME_0002_Pa_C	0.6	1	novocraft-2.08.02	gatk-1.3.16	strelka-v0.4.7	143	0	3	2	3	6	157	148	193	0.966216	0.740933	0.83871	0.777174
CME_0003_St_R	0.4	1	novocraft-2.08.02	gatk-1.3.16	strelka-v0.4.7	132	1	4	1	2	6	146	138	193	0.956522	0.683938	0.797583	0.725275
CME_0004_St_R	0.2	1	novocraft-2.08.02	gatk-1.3.16	strelka-v0.4.7	88	1	2	3	1	5	100	94	193	0.93617	0.455959	0.61324	0.508083
CME_0005_St_R	0.15	1	novocraft-2.08.02	gatk-1.3.16	strelka-v0.4.7	73	1	4	0	1	4	83	78	193	0.935897	0.378238	0.538745	0.429412
CME_0006_St_R	0.1	1	novocraft-2.08.02	gatk-1.3.16	strelka-v0.4.7	52	0	4	0	2	3	61	56	193	0.928571	0.26943	0.417671	0.31401
CME_0007_St_R	0.05	1	novocraft-2.08.02	gatk-1.3.16	strelka-v0.4.7	16	1	1	0	1	0	19	18	193	0.888889	0.0829016	0.151659	0.101266
CME_0001_Pa_C	1	1	novocraft-2.08.02	gatk-1.3.16	mutect-1.1.4	162	4	18	12	10	9	215	196	193	0.826531	0.839378	0.832905	0.836777
CME_0002_Pa_C	0.6	1	novocraft-2.08.02	gatk-1.3.16	mutect-1.1.4	149	4	21	2	8	10	194	176	193	0.846591	0.772021	0.807588	0.785865
CME_0003_St_R	0.4	1	novocraft-2.08.02	gatk-1.3.16	mutect-1.1.4	134	4	17	6	5	9	175	161	193	0.832298	0.694301	0.757062	0.718114
CME_0004_St_R	0.2	1	novocraft-2.08.02	gatk-1.3.16	mutect-1.1.4	91	6	10	5	2	12	126	112	193	0.8125	0.471503	0.596721	0.514706
CME_0005_St_R	0.15	1	novocraft-2.08.02	gatk-1.3.16	mutect-1.1.4	75	2	8	9	3	11	108	94	193	0.797872	0.388601	0.522648	0.433025
CME_0006_St_R	0.1	1	novocraft-2.08.02	gatk-1.3.16	mutect-1.1.4	41	4	19	10	2	6	82	74	193	0.554054	0.212435	0.307116	0.242317
CME_0007_St_R	0.05	1	novocraft-2.08.02	gatk-1.3.16	mutect-1.1.4	17	3	10	5	1	6	42	35	193	0.485714	0.0880829	0.149123	0.105328
CME_0001_Pa_C	1	1	novocraft-2.07.14	raw	varscan2	90	36	28	26	13	78	271	180	193	0.5	0.466321	0.482574	0.472689
CME_0002_Pa_C	0.6	1	novocraft-2.07.14	raw	varscan2	48	33	29	21	8	34	173	131	193	0.366412	0.248705	0.296296	0.265781
CME_0003_St_R	0.4	1	novocraft-2.07.14	raw	varscan2	23	17	18	12	4	84	158	70	193	0.328571	0.119171	0.174905	0.13658
CME_0004_St_R	0.2	1	novocraft-2.07.14	raw	varscan2	1	14	11	9	6	62	103	35	193	0.0285714	0.00518135	0.00877193	0.00619579
CME_0005_St_R	0.15	1	novocraft-2.07.14	raw	varscan2	1	11	12	4	5	52	85	28	193	0.0357143	0.00518135	0.00904977	0.00625
CME_0006_St_R	0.1	1	novocraft-2.07.14	raw	varscan2	0	11	10	5	3	53	82	26	193	0	0	0	0
CME_0007_St_R	0.05	1	novocraft-2.07.14	raw	varscan2	1	7	4	2	2	52	68	14	193	0.0714286	0.00518135	0.00966184	0.00636132
CME_0001_Pa_C	1	1	novocraft-2.07.14	raw	strelka-v0.4.7	160	1	6	8	5	7	187	175	193	0.914286	0.829016	0.869565	0.844773
CME_0002_Pa_C	0.6	1	novocraft-2.07.14	raw	strelka-v0.4.7	143	0	2	3	3	5	156	148	193	0.966216	0.740933	0.83871	0.777174
CME_0003_St_R	0.4	1	novocraft-2.07.14	raw	strelka-v0.4.7	133	0	5	2	2	7	149	140	193	0.95	0.689119	0.798799	0.729167
CME_0004_St_R	0.2	1	novocraft-2.07.14	raw	strelka-v0.4.7	89	0	0	1	1	4	95	90	193	0.988889	0.46114	0.628975	0.516241
CME_0005_St_R	0.15	1	novocraft-2.07.14	raw	strelka-v0.4.7	80	1	3	1	1	6	92	85	193	0.941176	0.414508	0.57554	0.466744
CME_0006_St_R	0.1	1	novocraft-2.07.14	raw	strelka-v0.4.7	52	0	2	0	1	2	57	54	193	0.962963	0.26943	0.421053	0.31477
CME_0007_St_R	0.05	1	novocraft-2.07.14	raw	strelka-v0.4.7	20	0	2	0	1	0	23	22	193	0.909091	0.103627	0.186047	0.125945
CME_0001_Pa_C	1	1	novocraft-2.07.14	raw	somatic-sniper	112	73	65	69	25	262	606	319	193	0.351097	0.580311	0.4375	0.513291
CME_0002_Pa_C	0.6	1	novocraft-2.07.14	raw	somatic-sniper	76	71	62	54	10	200	473	263	193	0.288973	0.393782	0.333333	0.36715
CME_0003_St_R	0.4	1	novocraft-2.07.14	raw	somatic-sniper	44	46	54	35	8	263	450	179	193	0.24581	0.227979	0.236559	0.231335
CME_0004_St_R	0.2	1	novocraft-2.07.14	raw	somatic-sniper	9	38	31	28	2	256	364	106	193	0.0849057	0.0466321	0.0602007	0.0512528
CME_0005_St_R	0.15	1	novocraft-2.07.14	raw	somatic-sniper	6	36	36	21	6	292	397	99	193	0.0606061	0.0310881	0.0410959	0.0344432
CME_0006_St_R	0.1	1	novocraft-2.07.14	raw	somatic-sniper	1	40	25	22	5	277	370	88	193	0.0113636	0.00518135	0.00711744	0.00581395
CME_0007_St_R	0.05	1	novocraft-2.07.14	raw	somatic-sniper	0	35	27	20	2	276	360	82	193	0	0	0	0
CME_0001_Pa_C	1	1	novocraft-2.07.14	raw	mutect-1.1.4	152	3	19	9	6	14	203	183	193	0.830601	0.787565	0.808511	0.795812
CME_0002_Pa_C	0.6	1	novocraft-2.07.14	raw	mutect-1.1.4	132	1	12	4	5	10	164	149	193	0.885906	0.683938	0.77193	0.716612
CME_0003_St_R	0.4	1	novocraft-2.07.14	raw	mutect-1.1.4	112	3	16	6	5	10	152	137	193	0.817518	0.580311	0.678788	0.616062
CME_0004_St_R	0.2	1	novocraft-2.07.14	raw	mutect-1.1.4	78	3	12	3	4	11	111	96	193	0.8125	0.404145	0.539792	0.449309
CME_0005_St_R	0.15	1	novocraft-2.07.14	raw	mutect-1.1.4	63	3	9	5	4	8	92	80	193	0.7875	0.326425	0.461538	0.369718
CME_0006_St_R	0.1	1	novocraft-2.07.14	raw	mutect-1.1.4	36	4	12	6	4	9	71	58	193	0.62069	0.186528	0.286853	0.216867
CME_0007_St_R	0.05	1	novocraft-2.07.14	raw	mutect-1.1.4	13	3	8	3	4	9	40	27	193	0.481481	0.0673575	0.118182	0.0813517
CME_0001_Pa_C	1	1	novocraft-2.07.14	raw	joint-snv-mix-2	145	34	164	72	52	101	568	415	193	0.349398	0.751295	0.476974	0.610783
CME_0002_Pa_C	0.6	1	novocraft-2.07.14	raw	joint-snv-mix-2	128	30	161	47	43	104	513	366	193	0.349727	0.663212	0.457961	0.56239
CME_0003_St_R	0.4	1	novocraft-2.07.14	raw	joint-snv-mix-2	95	17	106	33	24	165	440	251	193	0.378486	0.492228	0.427928	0.464321
CME_0004_St_R	0.2	1	novocraft-2.07.14	raw	joint-snv-mix-2	43	12	92	30	26	171	374	177	193	0.242938	0.222798	0.232432	0.226554
CME_0005_St_R	0.15	1	novocraft-2.07.14	raw	joint-snv-mix-2	29	12	83	23	10	146	303	147	193	0.197279	0.150259	0.170588	0.15778
CME_0006_St_R	0.1	1	novocraft-2.07.14	raw	joint-snv-mix-2	4	19	71	23	16	148	281	117	193	0.034188	0.0207254	0.0258065	0.0224972
CME_0007_St_R	0.05	1	novocraft-2.07.14	raw	joint-snv-mix-2	2	10	63	11	14	195	295	86	193	0.0232558	0.0103627	0.0143369	0.011655
CME_0001_Pa_C	1	1	novocraft-2.07.14	raw	joint-snv-mix-1	143	40	193	84	60	233	753	460	193	0.31087	0.740933	0.437979	0.580357
CME_0002_Pa_C	0.6	1	novocraft-2.07.14	raw	joint-snv-mix-1	125	35	192	62	46	157	617	414	193	0.301932	0.647668	0.411862	0.526981
CME_0003_St_R	0.4	1	novocraft-2.07.14	raw	joint-snv-mix-1	100	21	136	44	35	366	702	301	193	0.332226	0.518135	0.404858	0.465983
CME_0004_St_R	0.2	1	novocraft-2.07.14	raw	joint-snv-mix-1	39	13	105	44	27	301	529	201	193	0.19403	0.202073	0.19797	0.200411
CME_0005_St_R	0.15	1	novocraft-2.07.14	raw	joint-snv-mix-1	26	13	104	33	22	247	445	176	193	0.147727	0.134715	0.140921	0.137131
CME_0006_St_R	0.1	1	novocraft-2.07.14	raw	joint-snv-mix-1	4	19	97	34	21	224	399	154	193	0.025974	0.0207254	0.0230548	0.0215983
CME_0007_St_R	0.05	1	novocraft-2.07.14	raw	joint-snv-mix-1	2	9	79	19	22	340	471	109	193	0.0183486	0.0103627	0.013245	0.0113507
CME_0001_Pa_C	1	1	novocraft-2.07.14	gatk-2.4.9	strelka-v0.4.7	156	2	5	5	4	7	179	168	193	0.928571	0.80829	0.864266	0.829787
CME_0002_Pa_C	0.6	1	novocraft-2.07.14	gatk-2.4.9	strelka-v0.4.7	139	0	3	3	3	5	153	145	193	0.958621	0.720207	0.822485	0.757906
CME_0003_St_R	0.4	1	novocraft-2.07.14	gatk-2.4.9	strelka-v0.4.7	129	1	5	1	3	6	145	136	193	0.948529	0.668394	0.784195	0.710352
CME_0004_St_R	0.2	1	novocraft-2.07.14	gatk-2.4.9	strelka-v0.4.7	87	1	0	1	1	4	94	89	193	0.977528	0.450777	0.617021	0.505226
CME_0005_St_R	0.15	1	novocraft-2.07.14	gatk-2.4.9	strelka-v0.4.7	69	1	3	0	1	6	80	73	193	0.945205	0.357513	0.518797	0.408284
CME_0006_St_R	0.1	1	novocraft-2.07.14	gatk-2.4.9	strelka-v0.4.7	48	1	3	0	1	1	54	52	193	0.923077	0.248705	0.391837	0.291262
CME_0007_St_R	0.05	1	novocraft-2.07.14	gatk-2.4.9	strelka-v0.4.7	15	2	0	0	1	0	18	17	193	0.882353	0.0777202	0.142857	0.095057
CME_0001_Pa_C	1	1	novocraft-2.07.14	gatk-2.4.9	mutect-1.1.4	152	3	17	8	7	10	197	180	193	0.844444	0.787565	0.815013	0.798319
CME_0002_Pa_C	0.6	1	novocraft-2.07.14	gatk-2.4.9	mutect-1.1.4	130	2	11	3	5	5	156	146	193	0.890411	0.673575	0.766962	0.708061
CME_0003_St_R	0.4	1	novocraft-2.07.14	gatk-2.4.9	mutect-1.1.4	113	3	17	5	5	9	152	138	193	0.818841	0.585492	0.682779	0.620879
CME_0004_St_R	0.2	1	novocraft-2.07.14	gatk-2.4.9	mutect-1.1.4	75	3	6	4	3	12	103	88	193	0.852273	0.388601	0.533808	0.436047
CME_0005_St_R	0.15	1	novocraft-2.07.14	gatk-2.4.9	mutect-1.1.4	61	4	8	5	4	8	90	78	193	0.782051	0.316062	0.450185	0.358824
CME_0006_St_R	0.1	1	novocraft-2.07.14	gatk-2.4.9	mutect-1.1.4	34	4	10	5	4	9	66	53	193	0.641509	0.176166	0.276423	0.206061
CME_0007_St_R	0.05	1	novocraft-2.07.14	gatk-2.4.9	mutect-1.1.4	11	3	7	3	2	8	34	24	193	0.458333	0.0569948	0.101382	0.0690955
CME_0001_Pa_C	1	1	novocraft-2.07.14	gatk-1.3.16	strelka-v0.4.7	157	2	6	6	4	7	182	171	193	0.918129	0.813472	0.862637	0.83245
CME_0002_Pa_C	0.6	1	novocraft-2.07.14	gatk-1.3.16	strelka-v0.4.7	142	0	2	3	3	5	155	147	193	0.965986	0.735751	0.835294	0.772579
CME_0003_St_R	0.4	1	novocraft-2.07.14	gatk-1.3.16	strelka-v0.4.7	130	1	5	2	2	6	146	138	193	0.942029	0.673575	0.785498	0.714286
CME_0004_St_R	0.2	1	novocraft-2.07.14	gatk-1.3.16	strelka-v0.4.7	88	1	2	2	1	4	98	93	193	0.946237	0.455959	0.615385	0.508671
CME_0005_St_R	0.15	1	novocraft-2.07.14	gatk-1.3.16	strelka-v0.4.7	71	1	3	0	1	6	82	75	193	0.946667	0.367876	0.529851	0.419126
CME_0006_St_R	0.1	1	novocraft-2.07.14	gatk-1.3.16	strelka-v0.4.7	49	1	2	0	1	2	55	52	193	0.942308	0.253886	0.4	0.29733
CME_0007_St_R	0.05	1	novocraft-2.07.14	gatk-1.3.16	strelka-v0.4.7	17	2	1	0	1	0	21	20	193	0.85	0.0880829	0.159624	0.107323
CME_0001_Pa_C	1	1	novocraft-2.07.14	gatk-1.3.16	mutect-1.1.4	151	3	16	8	6	12	196	178	193	0.848315	0.782383	0.814016	0.794737
CME_0002_Pa_C	0.6	1	novocraft-2.07.14	gatk-1.3.16	mutect-1.1.4	130	2	11	3	5	8	159	146	193	0.890411	0.673575	0.766962	0.708061
CME_0003_St_R	0.4	1	novocraft-2.07.14	gatk-1.3.16	mutect-1.1.4	114	3	16	7	5	9	154	140	193	0.814286	0.590674	0.684685	0.625
CME_0004_St_R	0.2	1	novocraft-2.07.14	gatk-1.3.16	mutect-1.1.4	76	2	6	5	3	13	105	89	193	0.853933	0.393782	0.539007	0.441347
CME_0005_St_R	0.15	1	novocraft-2.07.14	gatk-1.3.16	mutect-1.1.4	63	5	9	5	4	9	95	82	193	0.768293	0.326425	0.458182	0.368852
CME_0006_St_R	0.1	1	novocraft-2.07.14	gatk-1.3.16	mutect-1.1.4	37	5	13	6	5	9	75	61	193	0.606557	0.19171	0.291339	0.222089
CME_0007_St_R	0.05	1	novocraft-2.07.14	gatk-1.3.16	mutect-1.1.4	12	3	7	4	2	8	36	26	193	0.461538	0.0621762	0.109589	0.075188
CME_0001_Pa_C	1	1	novocraft-2.07.14	gatk-1.3.16	gatk-somaticFilter	102	2	1	0	4	2	111	105	193	0.971429	0.528497	0.684564	0.581528
CME_0002_Pa_C	0.6	1	novocraft-2.07.14	gatk-1.3.16	gatk-somaticFilter	69	1	0	0	2	2	74	70	193	0.985714	0.357513	0.524715	0.409739
CME_0003_St_R	0.4	1	novocraft-2.07.14	gatk-1.3.16	gatk-somaticFilter	37	0	0	0	0	2	39	37	193	1	0.19171	0.321739	0.228677
CME_0004_St_R	0.2	1	novocraft-2.07.14	gatk-1.3.16	gatk-somaticFilter	8	1	0	0	0	0	9	9	193	0.888889	0.0414508	0.0792079	0.0512164
CME_0005_St_R	0.15	1	novocraft-2.07.14	gatk-1.3.16	gatk-somaticFilter	2	1	0	0	0	0	3	3	193	0.666667	0.0103627	0.0204082	0.0129032
CME_0006_St_R	0.1	1	novocraft-2.07.14	gatk-1.3.16	gatk-somaticFilter	0	1	0	0	0	0	1	1	193	0	0	0	0
CME_0007_St_R	0.05	1	novocraft-2.07.14	gatk-1.3.16	gatk-somaticFilter	0	1	0	0	0	0	1	1	193	0	0	0	0
CME_0001_Pa_C	1	1	bwa-0.7.0	raw	strelka-v0.4.7	162	0	10	4	5	6	187	176	193	0.920455	0.839378	0.878049	0.85443
CME_0002_Pa_C	0.6	1	bwa-0.7.0	raw	strelka-v0.4.7	143	0	4	2	3	5	157	149	193	0.959732	0.740933	0.836257	0.77633
CME_0003_St_R	0.4	1	bwa-0.7.0	raw	strelka-v0.4.7	131	0	3	1	4	5	144	135	193	0.97037	0.678756	0.79878	0.722161
CME_0004_St_R	0.2	1	bwa-0.7.0	raw	strelka-v0.4.7	90	0	1	1	2	4	98	92	193	0.978261	0.466321	0.631579	0.520833
CME_0005_St_R	0.15	1	bwa-0.7.0	raw	strelka-v0.4.7	77	0	3	0	1	3	84	80	193	0.9625	0.398964	0.564103	0.451878
CME_0006_St_R	0.1	1	bwa-0.7.0	raw	strelka-v0.4.7	53	0	4	0	1	4	62	57	193	0.929825	0.274611	0.424	0.319662
CME_0007_St_R	0.05	1	bwa-0.7.0	raw	strelka-v0.4.7	20	0	1	0	0	0	21	21	193	0.952381	0.103627	0.186916	0.126103
CME_0001_Pa_C	1	1	bwa-0.7.0	raw	mutect-1.1.4	165	0	12	6	5	5	193	183	193	0.901639	0.854922	0.87766	0.863874
CME_0002_Pa_C	0.6	1	bwa-0.7.0	raw	mutect-1.1.4	148	1	10	2	4	7	172	161	193	0.919255	0.766839	0.836158	0.79314
CME_0003_St_R	0.4	1	bwa-0.7.0	raw	mutect-1.1.4	131	1	7	2	4	5	150	141	193	0.929078	0.678756	0.784431	0.717415
CME_0004_St_R	0.2	1	bwa-0.7.0	raw	mutect-1.1.4	93	1	4	2	1	6	107	100	193	0.93	0.481865	0.634812	0.533257
CME_0005_St_R	0.15	1	bwa-0.7.0	raw	mutect-1.1.4	74	1	7	0	4	8	94	82	193	0.902439	0.38342	0.538182	0.433255
CME_0006_St_R	0.1	1	bwa-0.7.0	raw	mutect-1.1.4	44	1	8	1	3	5	62	54	193	0.814815	0.227979	0.356275	0.266344
CME_0007_St_R	0.05	1	bwa-0.7.0	raw	mutect-1.1.4	18	2	8	1	1	3	33	29	193	0.62069	0.0932642	0.162162	0.11236
CME_0001_Pa_C	1	1	bwa-0.7.0	gatk-2.4.9	strelka-v0.4.7	158	0	6	3	4	6	177	167	193	0.946108	0.818653	0.877778	0.841321
CME_0002_Pa_C	0.6	1	bwa-0.7.0	gatk-2.4.9	strelka-v0.4.7	140	0	4	2	3	4	153	146	193	0.958904	0.725389	0.825959	0.762527
CME_0003_St_R	0.4	1	bwa-0.7.0	gatk-2.4.9	strelka-v0.4.7	126	0	5	1	2	5	139	132	193	0.954545	0.65285	0.775385	0.696903
CME_0004_St_R	0.2	1	bwa-0.7.0	gatk-2.4.9	strelka-v0.4.7	86	1	2	0	1	4	94	89	193	0.966292	0.445596	0.609929	0.499419
CME_0005_St_R	0.15	1	bwa-0.7.0	gatk-2.4.9	strelka-v0.4.7	69	0	2	1	1	3	76	72	193	0.958333	0.357513	0.520755	0.408768
CME_0006_St_R	0.1	1	bwa-0.7.0	gatk-2.4.9	strelka-v0.4.7	50	0	1	0	1	2	54	51	193	0.980392	0.259067	0.409836	0.303767
CME_0007_St_R	0.05	1	bwa-0.7.0	gatk-2.4.9	strelka-v0.4.7	17	0	1	0	0	0	18	18	193	0.944444	0.0880829	0.161137	0.107595
CME_0001_Pa_C	1	1	bwa-0.7.0	gatk-2.4.9	mutect-1.1.4	164	1	11	3	4	4	187	179	193	0.916201	0.849741	0.88172	0.86225
CME_0002_Pa_C	0.6	1	bwa-0.7.0	gatk-2.4.9	mutect-1.1.4	148	1	5	2	4	5	165	156	193	0.948718	0.766839	0.848138	0.797414
CME_0003_St_R	0.4	1	bwa-0.7.0	gatk-2.4.9	mutect-1.1.4	131	1	6	2	4	5	149	140	193	0.935714	0.678756	0.786787	0.718202
CME_0004_St_R	0.2	1	bwa-0.7.0	gatk-2.4.9	mutect-1.1.4	90	1	4	2	1	5	103	97	193	0.927835	0.466321	0.62069	0.517837
CME_0005_St_R	0.15	1	bwa-0.7.0	gatk-2.4.9	mutect-1.1.4	73	1	6	1	4	9	94	81	193	0.901235	0.378238	0.532847	0.427902
CME_0006_St_R	0.1	1	bwa-0.7.0	gatk-2.4.9	mutect-1.1.4	42	1	5	0	3	3	54	48	193	0.875	0.217617	0.348548	0.256098
CME_0007_St_R	0.05	1	bwa-0.7.0	gatk-2.4.9	mutect-1.1.4	17	3	8	0	1	2	31	28	193	0.607143	0.0880829	0.153846	0.10625
CME_0001_Pa_C	1	1	bwa-0.7.0	gatk-1.3.16	strelka-v0.4.7	159	0	5	4	4	6	178	168	193	0.946429	0.823834	0.880886	0.845745
CME_0002_Pa_C	0.6	1	bwa-0.7.0	gatk-1.3.16	strelka-v0.4.7	142	0	3	2	3	4	154	147	193	0.965986	0.735751	0.835294	0.772579
CME_0003_St_R	0.4	1	bwa-0.7.0	gatk-1.3.16	strelka-v0.4.7	129	0	3	1	2	5	140	133	193	0.969925	0.668394	0.791411	0.712707
CME_0004_St_R	0.2	1	bwa-0.7.0	gatk-1.3.16	strelka-v0.4.7	88	1	3	0	2	4	98	92	193	0.956522	0.455959	0.617544	0.509259
CME_0005_St_R	0.15	1	bwa-0.7.0	gatk-1.3.16	strelka-v0.4.7	71	0	1	0	1	3	76	72	193	0.986111	0.367876	0.535849	0.420616
CME_0006_St_R	0.1	1	bwa-0.7.0	gatk-1.3.16	strelka-v0.4.7	50	0	0	0	1	2	53	50	193	1	0.259067	0.411523	0.304136
CME_0007_St_R	0.05	1	bwa-0.7.0	gatk-1.3.16	strelka-v0.4.7	19	0	0	0	0	0	19	19	193	1	0.0984456	0.179245	0.120101
CME_0001_Pa_C	1	1	bwa-0.7.0	gatk-1.3.16	mutect-1.1.4	164	0	13	4	5	5	191	181	193	0.906077	0.849741	0.877005	0.860441
CME_0002_Pa_C	0.6	1	bwa-0.7.0	gatk-1.3.16	mutect-1.1.4	149	1	9	2	4	5	170	161	193	0.925466	0.772021	0.841808	0.798499
CME_0003_St_R	0.4	1	bwa-0.7.0	gatk-1.3.16	mutect-1.1.4	132	1	6	2	4	5	150	141	193	0.93617	0.683938	0.790419	0.722892
CME_0004_St_R	0.2	1	bwa-0.7.0	gatk-1.3.16	mutect-1.1.4	93	1	4	2	1	6	107	100	193	0.93	0.481865	0.634812	0.533257
CME_0005_St_R	0.15	1	bwa-0.7.0	gatk-1.3.16	mutect-1.1.4	72	1	6	1	4	9	93	80	193	0.9	0.373057	0.527473	0.422535
CME_0006_St_R	0.1	1	bwa-0.7.0	gatk-1.3.16	mutect-1.1.4	43	1	4	1	3	4	56	49	193	0.877551	0.222798	0.355372	0.261876
CME_0007_St_R	0.05	1	bwa-0.7.0	gatk-1.3.16	mutect-1.1.4	16	3	7	0	1	3	30	26	193	0.615385	0.0829016	0.146119	0.100251
CME_0001_Pa_C	1	1	bwa-0.6.2	raw	strelka-v1.0.7	162	0	6	4	4	9	185	172	193	0.94186	0.839378	0.887671	0.858051
CME_0002_Pa_C	0.6	1	bwa-0.6.2	raw	strelka-v1.0.7	144	0	3	2	3	7	159	149	193	0.966443	0.746114	0.842105	0.781759
CME_0003_Pa_C	0.4	1	bwa-0.6.2	raw	strelka-v1.0.7	132	1	3	1	4	6	147	137	193	0.963504	0.683938	0.8	0.726073
CME_0004_Pa_C	0.2	1	bwa-0.6.2	raw	strelka-v1.0.7	90	0	0	1	2	4	97	91	193	0.989011	0.466321	0.633803	0.521437
CME_0005_Pa_C	0.15	1	bwa-0.6.2	raw	strelka-v1.0.7	79	1	2	0	1	4	87	82	193	0.963415	0.409326	0.574545	0.462529
CME_0006_Pa_C	0.1	1	bwa-0.6.2	raw	strelka-v1.0.7	53	0	2	0	1	5	61	55	193	0.963636	0.274611	0.427419	0.320435
CME_0007_Pa_C	0.05	1	bwa-0.6.2	raw	strelka-v1.0.7	21	1	0	0	0	2	24	22	193	0.954545	0.108808	0.195349	0.132242
CME_0001_Pa_C	1	1	bwa-0.6.2	raw	strelka-v0.4.7	162	0	6	4	4	9	185	172	193	0.94186	0.839378	0.887671	0.858051
CME_0002_Pa_C	0.6	1	bwa-0.6.2	raw	strelka-v0.4.7	144	0	3	2	3	7	159	149	193	0.966443	0.746114	0.842105	0.781759
CME_0003_Pa_C	0.4	1	bwa-0.6.2	raw	strelka-v0.4.7	132	1	3	1	4	6	147	137	193	0.963504	0.683938	0.8	0.726073
CME_0004_Pa_C	0.2	1	bwa-0.6.2	raw	strelka-v0.4.7	90	0	0	1	2	4	97	91	193	0.989011	0.466321	0.633803	0.521437
CME_0005_Pa_C	0.15	1	bwa-0.6.2	raw	strelka-v0.4.7	79	1	2	0	1	4	87	82	193	0.963415	0.409326	0.574545	0.462529
CME_0006_Pa_C	0.1	1	bwa-0.6.2	raw	strelka-v0.4.7	53	0	2	0	1	5	61	55	193	0.963636	0.274611	0.427419	0.320435
CME_0007_Pa_C	0.05	1	bwa-0.6.2	raw	strelka-v0.4.7	21	1	0	0	0	2	24	22	193	0.954545	0.108808	0.195349	0.132242
CME_0001_Pa_C	1	1	bwa-0.6.2	raw	mutect-1.1.4	164	0	12	6	5	5	192	182	193	0.901099	0.849741	0.874667	0.859539
CME_0002_Pa_C	0.6	1	bwa-0.6.2	raw	mutect-1.1.4	148	1	10	2	4	7	172	161	193	0.919255	0.766839	0.836158	0.79314
CME_0003_Pa_C	0.4	1	bwa-0.6.2	raw	mutect-1.1.4	130	1	7	2	4	5	149	140	193	0.928571	0.673575	0.780781	0.712719
CME_0004_Pa_C	0.2	1	bwa-0.6.2	raw	mutect-1.1.4	93	1	4	2	1	6	107	100	193	0.93	0.481865	0.634812	0.533257
CME_0005_Pa_C	0.15	1	bwa-0.6.2	raw	mutect-1.1.4	75	1	7	0	4	8	95	83	193	0.903614	0.388601	0.543478	0.438596
CME_0006_Pa_C	0.1	1	bwa-0.6.2	raw	mutect-1.1.4	44	1	8	1	3	5	62	54	193	0.814815	0.227979	0.356275	0.266344
CME_0007_Pa_C	0.05	1	bwa-0.6.2	raw	mutect-1.1.4	17	2	8	1	1	3	32	28	193	0.607143	0.0880829	0.153846	0.10625
CME_0001_Pa_C	1	1	bwa-0.6.2	gatk-2.4.9	strelka-v1.0.7	158	0	6	3	4	9	180	167	193	0.946108	0.818653	0.877778	0.841321
CME_0002_Pa_C	0.6	1	bwa-0.6.2	gatk-2.4.9	strelka-v1.0.7	141	0	4	2	3	6	156	147	193	0.959184	0.73057	0.829412	0.767138
CME_0003_Pa_C	0.4	1	bwa-0.6.2	gatk-2.4.9	strelka-v1.0.7	128	1	4	1	2	6	142	134	193	0.955224	0.663212	0.782875	0.706402
CME_0004_Pa_C	0.2	1	bwa-0.6.2	gatk-2.4.9	strelka-v1.0.7	86	1	2	0	1	4	94	89	193	0.966292	0.445596	0.609929	0.499419
CME_0005_Pa_C	0.15	1	bwa-0.6.2	gatk-2.4.9	strelka-v1.0.7	71	1	2	1	1	4	80	75	193	0.946667	0.367876	0.529851	0.419126
CME_0006_Pa_C	0.1	1	bwa-0.6.2	gatk-2.4.9	strelka-v1.0.7	50	0	1	0	1	4	56	51	193	0.980392	0.259067	0.409836	0.303767
CME_0007_Pa_C	0.05	1	bwa-0.6.2	gatk-2.4.9	strelka-v1.0.7	16	1	2	0	0	2	21	19	193	0.842105	0.0829016	0.150943	0.101138
CME_0001_Pa_C	1	1	bwa-0.6.2	gatk-2.4.9	strelka-v0.4.7	158	0	6	3	4	9	180	167	193	0.946108	0.818653	0.877778	0.841321
CME_0002_Pa_C	0.6	1	bwa-0.6.2	gatk-2.4.9	strelka-v0.4.7	141	0	4	2	3	6	156	147	193	0.959184	0.73057	0.829412	0.767138
CME_0003_Pa_C	0.4	1	bwa-0.6.2	gatk-2.4.9	strelka-v0.4.7	128	1	4	1	2	6	142	134	193	0.955224	0.663212	0.782875	0.706402
CME_0004_Pa_C	0.2	1	bwa-0.6.2	gatk-2.4.9	strelka-v0.4.7	86	1	2	0	1	4	94	89	193	0.966292	0.445596	0.609929	0.499419
CME_0005_Pa_C	0.15	1	bwa-0.6.2	gatk-2.4.9	strelka-v0.4.7	71	1	2	1	1	4	80	75	193	0.946667	0.367876	0.529851	0.419126
CME_0006_Pa_C	0.1	1	bwa-0.6.2	gatk-2.4.9	strelka-v0.4.7	50	0	1	0	1	4	56	51	193	0.980392	0.259067	0.409836	0.303767
CME_0007_Pa_C	0.05	1	bwa-0.6.2	gatk-2.4.9	strelka-v0.4.7	16	1	2	0	0	2	21	19	193	0.842105	0.0829016	0.150943	0.101138
CME_0001_Pa_C	1	1	bwa-0.6.2	gatk-2.4.9	mutect-1.1.4	164	1	11	3	4	4	187	179	193	0.916201	0.849741	0.88172	0.86225
CME_0002_Pa_C	0.6	1	bwa-0.6.2	gatk-2.4.9	mutect-1.1.4	147	1	5	2	4	5	164	155	193	0.948387	0.761658	0.844828	0.79288
CME_0003_Pa_C	0.4	1	bwa-0.6.2	gatk-2.4.9	mutect-1.1.4	130	1	6	2	4	5	148	139	193	0.935252	0.673575	0.783133	0.713502
CME_0004_Pa_C	0.2	1	bwa-0.6.2	gatk-2.4.9	mutect-1.1.4	89	1	4	2	1	5	102	96	193	0.927083	0.46114	0.615917	0.512673
CME_0005_Pa_C	0.15	1	bwa-0.6.2	gatk-2.4.9	mutect-1.1.4	74	1	6	1	4	9	95	82	193	0.902439	0.38342	0.538182	0.433255
CME_0006_Pa_C	0.1	1	bwa-0.6.2	gatk-2.4.9	mutect-1.1.4	43	1	5	0	3	3	55	49	193	0.877551	0.222798	0.355372	0.261876
CME_0007_Pa_C	0.05	1	bwa-0.6.2	gatk-2.4.9	mutect-1.1.4	17	3	8	0	1	2	31	28	193	0.607143	0.0880829	0.153846	0.10625
CME_0001_Pa_C	1	1	all	all	strelka+mutect	176	6	35	15	11	30	273	232	193	0.758621	0.911917	0.828235	0.876494
CME_000A_all_all	1.1	1	all	all	all	193	161	535	209	112	3311	4521	1098	193	0.175774	1	0.298993	0.516043
CME_0001_Pa_C	1	0.833	novocraft-3.00.05	raw	strelka-v1.0.7	156	0	8	4	4	13	185	168	193	0.928571	0.80829	0.864266	0.829787
CME_0002_Pa_C	0.6	0.833	novocraft-3.00.05	raw	strelka-v1.0.7	139	0	3	1	3	11	157	143	193	0.972028	0.720207	0.827381	0.759563
CME_0003_Pa_C	0.4	0.833	novocraft-3.00.05	raw	strelka-v1.0.7	124	1	4	2	2	9	142	131	193	0.946565	0.642487	0.765432	0.6866
CME_0004_Pa_C	0.2	0.833	novocraft-3.00.05	raw	strelka-v1.0.7	83	0	0	2	1	8	94	85	193	0.976471	0.430052	0.597122	0.484247
CME_0005_Pa_C	0.15	0.833	novocraft-3.00.05	raw	strelka-v1.0.7	73	1	3	2	1	7	87	79	193	0.924051	0.378238	0.536765	0.428907
CME_0006_Pa_C	0.1	0.833	novocraft-3.00.05	raw	strelka-v1.0.7	48	0	1	0	1	4	54	49	193	0.979592	0.248705	0.396694	0.292326
CME_0007_Pa_C	0.05	0.833	novocraft-3.00.05	raw	strelka-v1.0.7	17	1	0	0	1	3	22	18	193	0.944444	0.0880829	0.161137	0.107595
CME_0001_Pa_C	1	0.833	novocraft-3.00.05	raw	mutect-1.1.4	163	4	12	11	8	22	220	190	193	0.857895	0.84456	0.851175	0.847193
CME_0002_Pa_C	0.6	0.833	novocraft-3.00.05	raw	mutect-1.1.4	141	5	8	1	6	16	177	155	193	0.909677	0.73057	0.810345	0.760518
CME_0003_Pa_C	0.4	0.833	novocraft-3.00.05	raw	mutect-1.1.4	129	4	8	5	3	24	173	146	193	0.883562	0.668394	0.761062	0.702614
CME_0004_Pa_C	0.2	0.833	novocraft-3.00.05	raw	mutect-1.1.4	87	3	10	1	2	22	125	101	193	0.861386	0.450777	0.591837	0.498282
CME_0005_Pa_C	0.15	0.833	novocraft-3.00.05	raw	mutect-1.1.4	69	2	7	4	4	21	107	82	193	0.841463	0.357513	0.501818	0.403981
CME_0006_Pa_C	0.1	0.833	novocraft-3.00.05	raw	mutect-1.1.4	43	4	11	8	2	16	84	66	193	0.651515	0.222798	0.332046	0.256563
CME_0007_Pa_C	0.05	0.833	novocraft-3.00.05	raw	mutect-1.1.4	17	3	9	2	1	20	52	31	193	0.548387	0.0880829	0.151786	0.105853
CME_0001_Pa_C	1	0.833	novocraft-3.00.05	gatk-2.4.9	strelka-v1.0.7	151	1	8	4	3	9	176	164	193	0.920732	0.782383	0.845938	0.806624
CME_0002_Pa_C	0.6	0.833	novocraft-3.00.05	gatk-2.4.9	strelka-v1.0.7	138	0	1	0	3	8	150	139	193	0.992806	0.715026	0.831325	0.757409
CME_0003_Pa_C	0.4	0.833	novocraft-3.00.05	gatk-2.4.9	strelka-v1.0.7	120	1	2	2	2	8	135	125	193	0.96	0.621762	0.754717	0.668896
CME_0004_Pa_C	0.2	0.833	novocraft-3.00.05	gatk-2.4.9	strelka-v1.0.7	77	0	1	1	1	8	88	79	193	0.974684	0.398964	0.566176	0.452409
CME_0005_Pa_C	0.15	0.833	novocraft-3.00.05	gatk-2.4.9	strelka-v1.0.7	63	1	3	2	1	5	75	69	193	0.913043	0.326425	0.480916	0.374554
CME_0006_Pa_C	0.1	0.833	novocraft-3.00.05	gatk-2.4.9	strelka-v1.0.7	42	0	0	0	2	3	47	42	193	1	0.217617	0.357447	0.257985
CME_0007_Pa_C	0.05	0.833	novocraft-3.00.05	gatk-2.4.9	strelka-v1.0.7	13	1	0	0	1	2	17	14	193	0.928571	0.0673575	0.125604	0.0826972
CME_0001_Pa_C	1	0.833	novocraft-3.00.05	gatk-2.4.9	mutect-1.1.4	158	5	11	9	7	18	208	183	193	0.863388	0.818653	0.840426	0.827225
CME_0002_Pa_C	0.6	0.833	novocraft-3.00.05	gatk-2.4.9	mutect-1.1.4	145	7	8	0	6	15	181	160	193	0.90625	0.751295	0.82153	0.777897
CME_0003_Pa_C	0.4	0.833	novocraft-3.00.05	gatk-2.4.9	mutect-1.1.4	125	4	7	2	4	28	170	138	193	0.905797	0.647668	0.755287	0.686813
CME_0004_Pa_C	0.2	0.833	novocraft-3.00.05	gatk-2.4.9	mutect-1.1.4	84	6	8	0	2	22	122	98	193	0.857143	0.435233	0.57732	0.482759
CME_0005_Pa_C	0.15	0.833	novocraft-3.00.05	gatk-2.4.9	mutect-1.1.4	63	4	6	3	4	21	101	76	193	0.828947	0.326425	0.468401	0.371462
CME_0006_Pa_C	0.1	0.833	novocraft-3.00.05	gatk-2.4.9	mutect-1.1.4	23	3	6	3	1	7	43	35	193	0.657143	0.119171	0.201754	0.142503
CME_0007_Pa_C	0.05	0.833	novocraft-3.00.05	gatk-2.4.9	mutect-1.1.4	12	3	6	1	1	18	41	22	193	0.545455	0.0621762	0.111628	0.0755668
CME_0001_Pa_C	1	0.833	bwa-0.6.2	raw	strelka-v1.0.7	159	0	5	3	4	14	185	167	193	0.952096	0.823834	0.883333	0.846645
CME_0002_Pa_C	0.6	0.833	bwa-0.6.2	raw	strelka-v1.0.7	141	0	4	1	3	9	158	146	193	0.965753	0.73057	0.831858	0.767974
CME_0003_Pa_C	0.4	0.833	bwa-0.6.2	raw	strelka-v1.0.7	126	1	3	1	4	5	140	131	193	0.961832	0.65285	0.777778	0.697674
CME_0004_Pa_C	0.2	0.833	bwa-0.6.2	raw	strelka-v1.0.7	87	0	0	1	2	4	94	88	193	0.988636	0.450777	0.619217	0.505814
CME_0005_Pa_C	0.15	0.833	bwa-0.6.2	raw	strelka-v1.0.7	75	1	1	1	1	5	84	78	193	0.961538	0.388601	0.553506	0.441176
CME_0006_Pa_C	0.1	0.833	bwa-0.6.2	raw	strelka-v1.0.7	50	0	1	0	1	7	59	51	193	0.980392	0.259067	0.409836	0.303767
CME_0007_Pa_C	0.05	0.833	bwa-0.6.2	raw	strelka-v1.0.7	17	1	0	0	1	4	23	18	193	0.944444	0.0880829	0.161137	0.107595
CME_0001_Pa_C	1	0.833	bwa-0.6.2	raw	mutect-1.1.4	166	0	9	7	5	11	198	182	193	0.912088	0.860104	0.885333	0.870021
CME_0002_Pa_C	0.6	0.833	bwa-0.6.2	raw	mutect-1.1.4	148	1	5	0	4	9	167	154	193	0.961039	0.766839	0.853026	0.799136
CME_0003_Pa_C	0.4	0.833	bwa-0.6.2	raw	mutect-1.1.4	131	1	5	2	4	7	150	139	193	0.942446	0.678756	0.789157	0.71899
CME_0004_Pa_C	0.2	0.833	bwa-0.6.2	raw	mutect-1.1.4	91	0	3	1	1	11	107	95	193	0.957895	0.471503	0.631944	0.524798
CME_0005_Pa_C	0.15	0.833	bwa-0.6.2	raw	mutect-1.1.4	72	1	4	0	4	12	93	77	193	0.935065	0.373057	0.533333	0.424028
CME_0006_Pa_C	0.1	0.833	bwa-0.6.2	raw	mutect-1.1.4	45	1	4	1	2	2	55	51	193	0.882353	0.233161	0.368852	0.27339
CME_0007_Pa_C	0.05	0.833	bwa-0.6.2	raw	mutect-1.1.4	17	1	6	1	1	5	31	25	193	0.68	0.0880829	0.155963	0.10665
CME_0001_Pa_C	1	0.833	bwa-0.6.2	gatk-2.4.9	strelka-v1.0.7	156	0	5	3	4	10	178	164	193	0.95122	0.80829	0.87395	0.833333
CME_0002_Pa_C	0.6	0.833	bwa-0.6.2	gatk-2.4.9	strelka-v1.0.7	140	0	1	1	3	7	152	142	193	0.985915	0.725389	0.835821	0.765864
CME_0003_Pa_C	0.4	0.833	bwa-0.6.2	gatk-2.4.9	strelka-v1.0.7	121	1	2	1	4	6	135	125	193	0.968	0.626943	0.761006	0.67447
CME_0004_Pa_C	0.2	0.833	bwa-0.6.2	gatk-2.4.9	strelka-v1.0.7	82	0	1	0	1	4	88	83	193	0.987952	0.42487	0.594203	0.479532
CME_0005_Pa_C	0.15	0.833	bwa-0.6.2	gatk-2.4.9	strelka-v1.0.7	69	1	2	1	1	4	78	73	193	0.945205	0.357513	0.518797	0.408284
CME_0006_Pa_C	0.1	0.833	bwa-0.6.2	gatk-2.4.9	strelka-v1.0.7	47	0	0	0	1	5	53	47	193	1	0.243523	0.391667	0.286935
CME_0007_Pa_C	0.05	0.833	bwa-0.6.2	gatk-2.4.9	strelka-v1.0.7	16	1	1	0	1	2	21	18	193	0.888889	0.0829016	0.151659	0.101266
CME_0001_Pa_C	1	0.833	bwa-0.6.2	gatk-2.4.9	mutect-1.1.4	161	0	9	4	5	11	190	174	193	0.925287	0.834197	0.877384	0.850951
CME_0002_Pa_C	0.6	0.833	bwa-0.6.2	gatk-2.4.9	mutect-1.1.4	147	1	4	1	4	8	165	153	193	0.960784	0.761658	0.849711	0.794595
CME_0003_Pa_C	0.4	0.833	bwa-0.6.2	gatk-2.4.9	mutect-1.1.4	128	1	4	1	4	8	146	134	193	0.955224	0.663212	0.782875	0.706402
CME_0004_Pa_C	0.2	0.833	bwa-0.6.2	gatk-2.4.9	mutect-1.1.4	86	0	3	1	1	9	100	90	193	0.955556	0.445596	0.607774	0.49884
CME_0005_Pa_C	0.15	0.833	bwa-0.6.2	gatk-2.4.9	mutect-1.1.4	70	1	4	0	4	11	90	75	193	0.933333	0.362694	0.522388	0.413223
CME_0006_Pa_C	0.1	0.833	bwa-0.6.2	gatk-2.4.9	mutect-1.1.4	44	1	1	0	2	2	50	46	193	0.956522	0.227979	0.368201	0.268949
CME_0007_Pa_C	0.05	0.833	bwa-0.6.2	gatk-2.4.9	mutect-1.1.4	15	2	5	0	1	5	28	22	193	0.681818	0.0777202	0.139535	0.0944584
CME_0001_Pa_C	1	0.666	novocraft-3.00.05	raw	strelka-v1.0.7	153	0	7	4	4	12	180	164	193	0.932927	0.792746	0.857143	0.817308
CME_0002_Pa_C	0.6	0.666	novocraft-3.00.05	raw	strelka-v1.0.7	136	0	3	1	3	6	149	140	193	0.971429	0.704663	0.816817	0.745614
CME_0003_Pa_C	0.4	0.666	novocraft-3.00.05	raw	strelka-v1.0.7	122	1	0	0	2	7	132	123	193	0.99187	0.632124	0.772152	0.681564
CME_0004_Pa_C	0.2	0.666	novocraft-3.00.05	raw	strelka-v1.0.7	80	0	0	0	1	8	89	80	193	1	0.414508	0.586081	0.469484
CME_0005_Pa_C	0.15	0.666	novocraft-3.00.05	raw	strelka-v1.0.7	61	1	1	0	1	3	67	63	193	0.968254	0.316062	0.476563	0.365269
CME_0006_Pa_C	0.1	0.666	novocraft-3.00.05	raw	strelka-v1.0.7	46	0	0	0	1	4	51	46	193	1	0.238342	0.384937	0.281174
CME_0007_Pa_C	0.05	0.666	novocraft-3.00.05	raw	strelka-v1.0.7	15	1	0	0	1	1	18	16	193	0.9375	0.0777202	0.143541	0.0951777
CME_0001_Pa_C	1	0.666	novocraft-3.00.05	raw	mutect-1.1.4	156	3	12	10	7	23	211	181	193	0.861878	0.80829	0.834225	0.818468
CME_0002_Pa_C	0.6	0.666	novocraft-3.00.05	raw	mutect-1.1.4	144	4	11	1	7	17	184	160	193	0.9	0.746114	0.815864	0.772532
CME_0003_Pa_C	0.4	0.666	novocraft-3.00.05	raw	mutect-1.1.4	126	3	9	4	3	22	167	142	193	0.887324	0.65285	0.752239	0.689278
CME_0004_Pa_C	0.2	0.666	novocraft-3.00.05	raw	mutect-1.1.4	82	3	7	4	3	26	125	96	193	0.854167	0.42487	0.567474	0.47235
CME_0005_Pa_C	0.15	0.666	novocraft-3.00.05	raw	mutect-1.1.4	64	3	3	2	4	23	99	72	193	0.888889	0.331606	0.483019	0.379147
CME_0006_Pa_C	0.1	0.666	novocraft-3.00.05	raw	mutect-1.1.4	37	2	5	3	0	15	62	47	193	0.787234	0.19171	0.308333	0.225885
CME_0007_Pa_C	0.05	0.666	novocraft-3.00.05	raw	mutect-1.1.4	12	1	5	3	0	20	41	21	193	0.571429	0.0621762	0.11215	0.075662
CME_0001_Pa_C	1	0.666	novocraft-3.00.05	gatk-2.4.9	strelka-v1.0.7	150	0	8	3	3	10	174	161	193	0.931677	0.777202	0.847458	0.803859
CME_0002_Pa_C	0.6	0.666	novocraft-3.00.05	gatk-2.4.9	strelka-v1.0.7	135	0	3	0	3	5	146	138	193	0.978261	0.699482	0.81571	0.741758
CME_0003_Pa_C	0.4	0.666	novocraft-3.00.05	gatk-2.4.9	strelka-v1.0.7	115	1	1	0	2	4	123	117	193	0.982906	0.595855	0.741935	0.646794
CME_0004_Pa_C	0.2	0.666	novocraft-3.00.05	gatk-2.4.9	strelka-v1.0.7	68	0	2	0	2	7	79	70	193	0.971429	0.352332	0.51711	0.4038
CME_0005_Pa_C	0.15	0.666	novocraft-3.00.05	gatk-2.4.9	strelka-v1.0.7	52	1	0	0	1	5	59	53	193	0.981132	0.26943	0.422764	0.315152
CME_0006_Pa_C	0.1	0.666	novocraft-3.00.05	gatk-2.4.9	strelka-v1.0.7	40	0	0	0	1	3	44	40	193	1	0.207254	0.343348	0.246305
CME_0007_Pa_C	0.05	0.666	novocraft-3.00.05	gatk-2.4.9	strelka-v1.0.7	10	2	0	0	1	2	15	12	193	0.833333	0.0518135	0.097561	0.0637755
CME_0001_Pa_C	1	0.666	novocraft-3.00.05	gatk-2.4.9	mutect-1.1.4	154	3	14	8	7	23	209	179	193	0.860335	0.797927	0.827957	0.809674
CME_0002_Pa_C	0.6	0.666	novocraft-3.00.05	gatk-2.4.9	mutect-1.1.4	144	5	13	1	6	17	186	163	193	0.883436	0.746114	0.808989	0.770053
CME_0003_Pa_C	0.4	0.666	novocraft-3.00.05	gatk-2.4.9	mutect-1.1.4	124	3	10	4	4	26	171	141	193	0.879433	0.642487	0.742515	0.67908
CME_0004_Pa_C	0.2	0.666	novocraft-3.00.05	gatk-2.4.9	mutect-1.1.4	76	3	7	4	3	24	117	90	193	0.844444	0.393782	0.537102	0.440835
CME_0005_Pa_C	0.15	0.666	novocraft-3.00.05	gatk-2.4.9	mutect-1.1.4	57	4	5	1	3	24	94	67	193	0.850746	0.295337	0.438462	0.33969
CME_0006_Pa_C	0.1	0.666	novocraft-3.00.05	gatk-2.4.9	mutect-1.1.4	36	2	5	4	0	15	62	47	193	0.765957	0.186528	0.3	0.21978
CME_0007_Pa_C	0.05	0.666	novocraft-3.00.05	gatk-2.4.9	mutect-1.1.4	3	1	0	0	0	5	9	4	193	0.75	0.015544	0.0304569	0.0193299
CME_0001_Pa_C	1	0.666	bwa-0.6.2	raw	strelka-v1.0.7	156	0	4	3	4	11	178	163	193	0.957055	0.80829	0.876404	0.834225
CME_0002_Pa_C	0.6	0.666	bwa-0.6.2	raw	strelka-v1.0.7	139	0	4	1	3	5	152	144	193	0.965278	0.720207	0.824926	0.758734
CME_0003_Pa_C	0.4	0.666	bwa-0.6.2	raw	strelka-v1.0.7	124	1	1	1	3	5	135	127	193	0.976378	0.642487	0.775	0.689655
CME_0004_Pa_C	0.2	0.666	bwa-0.6.2	raw	strelka-v1.0.7	80	0	0	1	2	4	87	81	193	0.987654	0.414508	0.583942	0.468933
CME_0005_Pa_C	0.15	0.666	bwa-0.6.2	raw	strelka-v1.0.7	63	1	1	0	1	3	69	65	193	0.969231	0.326425	0.488372	0.376344
CME_0006_Pa_C	0.1	0.666	bwa-0.6.2	raw	strelka-v1.0.7	47	0	0	0	0	2	49	47	193	1	0.243523	0.391667	0.286935
CME_0007_Pa_C	0.05	0.666	bwa-0.6.2	raw	strelka-v1.0.7	18	1	0	0	1	2	22	19	193	0.947368	0.0932642	0.169811	0.11378
CME_0001_Pa_C	1	0.666	bwa-0.6.2	raw	mutect-1.1.4	159	1	8	3	5	12	188	171	193	0.929825	0.823834	0.873626	0.843054
CME_0002_Pa_C	0.6	0.666	bwa-0.6.2	raw	mutect-1.1.4	148	1	6	2	4	8	169	157	193	0.942675	0.766839	0.845714	0.796555
CME_0003_Pa_C	0.4	0.666	bwa-0.6.2	raw	mutect-1.1.4	126	1	3	0	3	6	139	130	193	0.969231	0.65285	0.780186	0.698448
CME_0004_Pa_C	0.2	0.666	bwa-0.6.2	raw	mutect-1.1.4	84	1	3	1	1	10	100	89	193	0.94382	0.435233	0.595745	0.487805
CME_0005_Pa_C	0.15	0.666	bwa-0.6.2	raw	mutect-1.1.4	67	1	2	1	2	11	84	71	193	0.943662	0.34715	0.507576	0.39739
CME_0006_Pa_C	0.1	0.666	bwa-0.6.2	raw	mutect-1.1.4	41	1	1	0	0	4	47	43	193	0.953488	0.212435	0.347458	0.251534
CME_0007_Pa_C	0.05	0.666	bwa-0.6.2	raw	mutect-1.1.4	17	1	2	1	0	6	27	21	193	0.809524	0.0880829	0.158879	0.107188
CME_0001_Pa_C	1	0.666	bwa-0.6.2	gatk-2.4.9	strelka-v1.0.7	152	0	4	2	4	8	170	158	193	0.962025	0.787565	0.866097	0.817204
CME_0002_Pa_C	0.6	0.666	bwa-0.6.2	gatk-2.4.9	strelka-v1.0.7	136	0	2	1	3	5	147	139	193	0.978417	0.704663	0.819277	0.746432
CME_0003_Pa_C	0.4	0.666	bwa-0.6.2	gatk-2.4.9	strelka-v1.0.7	118	1	1	0	2	6	128	120	193	0.983333	0.611399	0.753994	0.661435
CME_0004_Pa_C	0.2	0.666	bwa-0.6.2	gatk-2.4.9	strelka-v1.0.7	75	0	1	0	2	4	82	76	193	0.986842	0.388601	0.557621	0.442217
CME_0005_Pa_C	0.15	0.666	bwa-0.6.2	gatk-2.4.9	strelka-v1.0.7	55	1	0	0	1	3	60	56	193	0.982143	0.284974	0.441767	0.332126
CME_0006_Pa_C	0.1	0.666	bwa-0.6.2	gatk-2.4.9	strelka-v1.0.7	43	0	0	0	1	0	44	43	193	1	0.222798	0.364407	0.263804
CME_0007_Pa_C	0.05	0.666	bwa-0.6.2	gatk-2.4.9	strelka-v1.0.7	15	1	0	0	1	1	18	16	193	0.9375	0.0777202	0.143541	0.0951777
CME_0001_Pa_C	1	0.666	bwa-0.6.2	gatk-2.4.9	mutect-1.1.4	156	1	9	3	5	12	186	169	193	0.923077	0.80829	0.861878	0.828905
CME_0002_Pa_C	0.6	0.666	bwa-0.6.2	gatk-2.4.9	mutect-1.1.4	146	1	6	2	4	8	167	155	193	0.941935	0.756477	0.83908	0.787487
CME_0003_Pa_C	0.4	0.666	bwa-0.6.2	gatk-2.4.9	mutect-1.1.4	124	1	2	0	3	6	136	127	193	0.976378	0.642487	0.775	0.689655
CME_0004_Pa_C	0.2	0.666	bwa-0.6.2	gatk-2.4.9	mutect-1.1.4	80	1	4	1	1	5	92	86	193	0.930233	0.414508	0.573477	0.4662
CME_0005_Pa_C	0.15	0.666	bwa-0.6.2	gatk-2.4.9	mutect-1.1.4	62	1	2	2	2	10	79	67	193	0.925373	0.321244	0.476923	0.369487
CME_0006_Pa_C	0.1	0.666	bwa-0.6.2	gatk-2.4.9	mutect-1.1.4	36	1	1	0	0	3	41	38	193	0.947368	0.186528	0.311688	0.222222
CME_0007_Pa_C	0.05	0.666	bwa-0.6.2	gatk-2.4.9	mutect-1.1.4	17	2	3	1	0	5	28	23	193	0.73913	0.0880829	0.157407	0.106918
CME_0001_Pa_C	1	0.5	novocraft-3.00.05	raw	strelka-v1.0.7	149	1	6	4	3	6	169	160	193	0.93125	0.772021	0.844193	0.799356
CME_0002_Pa_C	0.6	0.5	novocraft-3.00.05	raw	strelka-v1.0.7	133	0	0	0	3	6	142	133	193	1	0.689119	0.815951	0.734807
CME_0003_Pa_C	0.4	0.5	novocraft-3.00.05	raw	strelka-v1.0.7	119	0	0	0	2	3	124	119	193	1	0.61658	0.762821	0.667789
CME_0004_Pa_C	0.2	0.5	novocraft-3.00.05	raw	strelka-v1.0.7	76	0	0	0	1	10	87	76	193	1	0.393782	0.565056	0.448113
CME_0005_Pa_C	0.15	0.5	novocraft-3.00.05	raw	strelka-v1.0.7	58	1	0	0	1	5	65	59	193	0.983051	0.300518	0.460317	0.348977
CME_0006_Pa_C	0.1	0.5	novocraft-3.00.05	raw	strelka-v1.0.7	43	0	1	0	0	1	45	44	193	0.977273	0.222798	0.362869	0.26348
CME_0007_Pa_C	0.05	0.5	novocraft-3.00.05	raw	strelka-v1.0.7	11	0	0	0	0	2	13	11	193	1	0.0569948	0.107843	0.0702427
CME_0001_Pa_C	1	0.5	novocraft-3.00.05	raw	mutect-1.1.4	155	1	7	9	4	29	205	172	193	0.901163	0.803109	0.849315	0.820975
CME_0002_Pa_C	0.6	0.5	novocraft-3.00.05	raw	mutect-1.1.4	140	4	9	2	4	20	179	155	193	0.903226	0.725389	0.804598	0.755124
CME_0003_Pa_C	0.4	0.5	novocraft-3.00.05	raw	mutect-1.1.4	123	2	2	3	3	19	152	130	193	0.946154	0.637306	0.76161	0.681818
CME_0004_Pa_C	0.2	0.5	novocraft-3.00.05	raw	mutect-1.1.4	69	2	4	3	0	19	97	78	193	0.884615	0.357513	0.509225	0.405882
CME_0005_Pa_C	0.15	0.5	novocraft-3.00.05	raw	mutect-1.1.4	59	1	8	2	1	22	93	70	193	0.842857	0.305699	0.448669	0.350356
CME_0006_Pa_C	0.1	0.5	novocraft-3.00.05	raw	mutect-1.1.4	31	2	8	6	0	15	62	47	193	0.659574	0.160622	0.258333	0.189255
CME_0007_Pa_C	0.05	0.5	novocraft-3.00.05	raw	mutect-1.1.4	11	1	3	3	0	15	33	18	193	0.611111	0.0569948	0.104265	0.0696203
CME_0001_Pa_C	1	0.5	novocraft-3.00.05	gatk-2.4.9	strelka-v1.0.7	146	1	5	3	3	6	164	155	193	0.941935	0.756477	0.83908	0.787487
CME_0002_Pa_C	0.6	0.5	novocraft-3.00.05	gatk-2.4.9	strelka-v1.0.7	131	0	1	0	3	6	141	132	193	0.992424	0.678756	0.806154	0.724558
CME_0003_Pa_C	0.4	0.5	novocraft-3.00.05	gatk-2.4.9	strelka-v1.0.7	113	0	0	0	2	4	119	113	193	1	0.585492	0.738562	0.638418
CME_0004_Pa_C	0.2	0.5	novocraft-3.00.05	gatk-2.4.9	strelka-v1.0.7	68	0	0	1	0	7	76	69	193	0.985507	0.352332	0.519084	0.404281
CME_0005_Pa_C	0.15	0.5	novocraft-3.00.05	gatk-2.4.9	strelka-v1.0.7	51	1	0	0	1	4	57	52	193	0.980769	0.264249	0.416327	0.309466
CME_0006_Pa_C	0.1	0.5	novocraft-3.00.05	gatk-2.4.9	strelka-v1.0.7	32	0	0	0	0	1	33	32	193	1	0.165803	0.284444	0.199005
CME_0007_Pa_C	0.05	0.5	novocraft-3.00.05	gatk-2.4.9	strelka-v1.0.7	9	0	0	0	0	1	10	9	193	1	0.0466321	0.0891089	0.0576184
CME_0001_Pa_C	1	0.5	novocraft-3.00.05	gatk-2.4.9	mutect-1.1.4	152	1	8	8	5	29	203	169	193	0.899408	0.787565	0.839779	0.807651
CME_0002_Pa_C	0.6	0.5	novocraft-3.00.05	gatk-2.4.9	mutect-1.1.4	138	4	8	2	3	17	172	152	193	0.907895	0.715026	0.8	0.746753
CME_0003_Pa_C	0.4	0.5	novocraft-3.00.05	gatk-2.4.9	mutect-1.1.4	119	2	5	1	3	23	153	127	193	0.937008	0.61658	0.74375	0.661846
CME_0004_Pa_C	0.2	0.5	novocraft-3.00.05	gatk-2.4.9	mutect-1.1.4	43	1	3	1	0	12	60	48	193	0.895833	0.222798	0.356846	0.262195
CME_0005_Pa_C	0.15	0.5	novocraft-3.00.05	gatk-2.4.9	mutect-1.1.4	28	1	4	1	1	10	45	34	193	0.823529	0.145078	0.246696	0.173697
CME_0006_Pa_C	0.1	0.5	novocraft-3.00.05	gatk-2.4.9	mutect-1.1.4	20	1	5	5	0	11	42	31	193	0.645161	0.103627	0.178571	0.124533
CME_0007_Pa_C	0.05	0.5	novocraft-3.00.05	gatk-2.4.9	mutect-1.1.4	4	0	2	2	0	9	17	8	193	0.5	0.0207254	0.039801	0.025641
CME_0001_Pa_C	1	0.5	bwa-0.6.2	raw	strelka-v1.0.7	149	0	4	4	3	8	168	157	193	0.949045	0.772021	0.851429	0.801938
CME_0002_Pa_C	0.6	0.5	bwa-0.6.2	raw	strelka-v1.0.7	132	0	1	1	3	5	142	134	193	0.985075	0.683938	0.807339	0.728477
CME_0003_Pa_C	0.4	0.5	bwa-0.6.2	raw	strelka-v1.0.7	117	1	2	1	2	5	128	121	193	0.966942	0.606218	0.745223	0.655095
CME_0004_Pa_C	0.2	0.5	bwa-0.6.2	raw	strelka-v1.0.7	77	0	0	0	1	5	83	77	193	1	0.398964	0.57037	0.453475
CME_0005_Pa_C	0.15	0.5	bwa-0.6.2	raw	strelka-v1.0.7	59	1	1	0	1	3	65	61	193	0.967213	0.305699	0.464567	0.354142
CME_0006_Pa_C	0.1	0.5	bwa-0.6.2	raw	strelka-v1.0.7	46	0	1	0	0	1	48	47	193	0.978723	0.238342	0.383333	0.28083
CME_0007_Pa_C	0.05	0.5	bwa-0.6.2	raw	strelka-v1.0.7	10	0	0	0	0	1	11	10	193	1	0.0518135	0.0985222	0.0639386
CME_0001_Pa_C	1	0.5	bwa-0.6.2	raw	mutect-1.1.4	157	0	4	4	4	17	186	165	193	0.951515	0.813472	0.877095	0.83778
CME_0002_Pa_C	0.6	0.5	bwa-0.6.2	raw	mutect-1.1.4	142	1	2	1	4	15	165	146	193	0.972603	0.735751	0.837758	0.77342
CME_0003_Pa_C	0.4	0.5	bwa-0.6.2	raw	mutect-1.1.4	125	1	5	1	4	14	150	132	193	0.94697	0.647668	0.769231	0.691372
CME_0004_Pa_C	0.2	0.5	bwa-0.6.2	raw	mutect-1.1.4	82	0	2	1	1	14	100	85	193	0.964706	0.42487	0.589928	0.478413
CME_0005_Pa_C	0.15	0.5	bwa-0.6.2	raw	mutect-1.1.4	59	1	1	0	2	12	75	61	193	0.967213	0.305699	0.464567	0.354142
CME_0006_Pa_C	0.1	0.5	bwa-0.6.2	raw	mutect-1.1.4	38	0	2	0	0	10	50	40	193	0.95	0.196891	0.32618	0.23399
CME_0007_Pa_C	0.05	0.5	bwa-0.6.2	raw	mutect-1.1.4	13	1	0	0	1	9	24	14	193	0.928571	0.0673575	0.125604	0.0826972
CME_0001_Pa_C	1	0.5	bwa-0.6.2	gatk-2.4.9	strelka-v1.0.7	147	0	4	4	4	7	166	155	193	0.948387	0.761658	0.844828	0.79288
CME_0002_Pa_C	0.6	0.5	bwa-0.6.2	gatk-2.4.9	strelka-v1.0.7	131	0	2	1	3	5	142	134	193	0.977612	0.678756	0.801223	0.722958
CME_0003_Pa_C	0.4	0.5	bwa-0.6.2	gatk-2.4.9	strelka-v1.0.7	114	1	2	1	2	5	125	118	193	0.966102	0.590674	0.733119	0.640449
CME_0004_Pa_C	0.2	0.5	bwa-0.6.2	gatk-2.4.9	strelka-v1.0.7	70	0	2	0	1	4	77	72	193	0.972222	0.362694	0.528302	0.414692
CME_0005_Pa_C	0.15	0.5	bwa-0.6.2	gatk-2.4.9	strelka-v1.0.7	52	1	1	0	1	4	59	54	193	0.962963	0.26943	0.421053	0.31477
CME_0006_Pa_C	0.1	0.5	bwa-0.6.2	gatk-2.4.9	strelka-v1.0.7	37	0	1	0	0	0	38	38	193	0.973684	0.19171	0.320346	0.228395
CME_0007_Pa_C	0.05	0.5	bwa-0.6.2	gatk-2.4.9	strelka-v1.0.7	9	0	0	0	0	1	10	9	193	1	0.0466321	0.0891089	0.0576184
CME_0001_Pa_C	1	0.5	bwa-0.6.2	gatk-2.4.9	mutect-1.1.4	156	0	6	5	3	11	181	167	193	0.934132	0.80829	0.866667	0.830671
CME_0002_Pa_C	0.6	0.5	bwa-0.6.2	gatk-2.4.9	mutect-1.1.4	136	1	2	1	3	12	155	140	193	0.971429	0.704663	0.816817	0.745614
CME_0003_Pa_C	0.4	0.5	bwa-0.6.2	gatk-2.4.9	mutect-1.1.4	119	1	4	1	3	16	144	125	193	0.952	0.61658	0.748428	0.663322
CME_0004_Pa_C	0.2	0.5	bwa-0.6.2	gatk-2.4.9	mutect-1.1.4	48	0	3	0	0	8	59	51	193	0.941176	0.248705	0.393443	0.291616
CME_0005_Pa_C	0.15	0.5	bwa-0.6.2	gatk-2.4.9	mutect-1.1.4	33	1	1	0	1	8	44	35	193	0.942857	0.170984	0.289474	0.204461
CME_0006_Pa_C	0.1	0.5	bwa-0.6.2	gatk-2.4.9	mutect-1.1.4	23	0	2	0	0	6	31	25	193	0.92	0.119171	0.211009	0.144291
CME_0007_Pa_C	0.05	0.5	bwa-0.6.2	gatk-2.4.9	mutect-1.1.4	8	2	1	0	0	3	14	11	193	0.727273	0.0414508	0.0784314	0.0510856
CME_0001_Pa_C	1	0.333	novocraft-3.00.05	raw	strelka-v1.0.7	140	0	3	2	4	6	155	145	193	0.965517	0.725389	0.828402	0.763359
CME_0002_Pa_C	0.6	0.333	novocraft-3.00.05	raw	strelka-v1.0.7	121	0	2	1	2	8	134	124	193	0.975806	0.626943	0.763407	0.675223
CME_0003_Pa_C	0.4	0.333	novocraft-3.00.05	raw	strelka-v1.0.7	103	0	1	1	2	7	114	105	193	0.980952	0.533679	0.691275	0.587229
CME_0004_Pa_C	0.2	0.333	novocraft-3.00.05	raw	strelka-v1.0.7	65	0	0	0	1	9	75	65	193	1	0.336788	0.503876	0.388292
CME_0005_Pa_C	0.15	0.333	novocraft-3.00.05	raw	strelka-v1.0.7	46	0	0	0	1	5	52	46	193	1	0.238342	0.384937	0.281174
CME_0006_Pa_C	0.1	0.333	novocraft-3.00.05	raw	strelka-v1.0.7	27	0	1	0	0	3	31	28	193	0.964286	0.139896	0.244344	0.16875
CME_0007_Pa_C	0.05	0.333	novocraft-3.00.05	raw	strelka-v1.0.7	7	1	0	1	0	0	9	9	193	0.777778	0.0362694	0.0693069	0.0448143
CME_0001_Pa_C	1	0.333	novocraft-3.00.05	raw	mutect-1.1.4	156	2	5	4	5	36	208	167	193	0.934132	0.80829	0.866667	0.830671
CME_0002_Pa_C	0.6	0.333	novocraft-3.00.05	raw	mutect-1.1.4	134	1	3	1	5	24	168	139	193	0.964029	0.694301	0.807229	0.735456
CME_0003_Pa_C	0.4	0.333	novocraft-3.00.05	raw	mutect-1.1.4	117	3	7	2	3	24	156	129	193	0.906977	0.606218	0.726708	0.649279
CME_0004_Pa_C	0.2	0.333	novocraft-3.00.05	raw	mutect-1.1.4	74	3	2	1	2	33	115	80	193	0.925	0.38342	0.542125	0.434272
CME_0005_Pa_C	0.15	0.333	novocraft-3.00.05	raw	mutect-1.1.4	53	2	3	1	3	32	94	59	193	0.898305	0.274611	0.420635	0.318893
CME_0006_Pa_C	0.1	0.333	novocraft-3.00.05	raw	mutect-1.1.4	32	1	1	1	0	14	49	35	193	0.914286	0.165803	0.280702	0.198265
CME_0007_Pa_C	0.05	0.333	novocraft-3.00.05	raw	mutect-1.1.4	7	1	4	2	0	21	35	14	193	0.5	0.0362694	0.0676329	0.0445293
CME_0001_Pa_C	1	0.333	novocraft-3.00.05	gatk-2.4.9	strelka-v1.0.7	138	0	2	2	3	5	150	142	193	0.971831	0.715026	0.823881	0.754923
CME_0002_Pa_C	0.6	0.333	novocraft-3.00.05	gatk-2.4.9	strelka-v1.0.7	120	0	0	0	2	5	127	120	193	1	0.621762	0.766773	0.672646
CME_0003_Pa_C	0.4	0.333	novocraft-3.00.05	gatk-2.4.9	strelka-v1.0.7	98	0	2	1	2	8	111	101	193	0.970297	0.507772	0.666667	0.561283
CME_0004_Pa_C	0.2	0.333	novocraft-3.00.05	gatk-2.4.9	strelka-v1.0.7	60	0	0	0	0	8	68	60	193	1	0.310881	0.474308	0.360577
CME_0005_Pa_C	0.15	0.333	novocraft-3.00.05	gatk-2.4.9	strelka-v1.0.7	42	0	1	0	1	3	47	43	193	0.976744	0.217617	0.355932	0.257669
CME_0006_Pa_C	0.1	0.333	novocraft-3.00.05	gatk-2.4.9	strelka-v1.0.7	21	0	0	0	0	0	21	21	193	1	0.108808	0.196262	0.132409
CME_0007_Pa_C	0.05	0.333	novocraft-3.00.05	gatk-2.4.9	strelka-v1.0.7	6	1	0	0	0	0	7	7	193	0.857143	0.0310881	0.06	0.0385109
CME_0001_Pa_C	1	0.333	novocraft-3.00.05	gatk-2.4.9	mutect-1.1.4	154	2	5	4	6	36	207	165	193	0.933333	0.797927	0.860335	0.821772
CME_0002_Pa_C	0.6	0.333	novocraft-3.00.05	gatk-2.4.9	mutect-1.1.4	131	1	3	1	4	18	158	136	193	0.963235	0.678756	0.796353	0.721366
CME_0003_Pa_C	0.4	0.333	novocraft-3.00.05	gatk-2.4.9	mutect-1.1.4	114	3	6	1	3	24	151	124	193	0.919355	0.590674	0.719243	0.636161
CME_0004_Pa_C	0.2	0.333	novocraft-3.00.05	gatk-2.4.9	mutect-1.1.4	68	2	3	1	2	27	103	74	193	0.918919	0.352332	0.509363	0.401891
CME_0005_Pa_C	0.15	0.333	novocraft-3.00.05	gatk-2.4.9	mutect-1.1.4	49	2	4	0	3	37	95	55	193	0.890909	0.253886	0.395161	0.296252
CME_0006_Pa_C	0.1	0.333	novocraft-3.00.05	gatk-2.4.9	mutect-1.1.4	29	0	3	1	0	19	52	33	193	0.878788	0.150259	0.256637	0.180124
CME_0007_Pa_C	0.05	0.333	novocraft-3.00.05	gatk-2.4.9	mutect-1.1.4	6	0	4	3	0	18	31	13	193	0.461538	0.0310881	0.0582524	0.0382166
CME_0001_Pa_C	1	0.333	bwa-0.6.2	raw	strelka-v1.0.7	140	0	2	3	4	6	155	145	193	0.965517	0.725389	0.828402	0.763359
CME_0002_Pa_C	0.6	0.333	bwa-0.6.2	raw	strelka-v1.0.7	122	0	2	1	2	4	131	125	193	0.976	0.632124	0.767296	0.680045
CME_0003_Pa_C	0.4	0.333	bwa-0.6.2	raw	strelka-v1.0.7	103	0	1	1	2	7	114	105	193	0.980952	0.533679	0.691275	0.587229
CME_0004_Pa_C	0.2	0.333	bwa-0.6.2	raw	strelka-v1.0.7	70	0	0	0	2	5	77	70	193	1	0.362694	0.532319	0.415677
CME_0005_Pa_C	0.15	0.333	bwa-0.6.2	raw	strelka-v1.0.7	51	0	0	0	1	3	55	51	193	1	0.264249	0.418033	0.309842
CME_0006_Pa_C	0.1	0.333	bwa-0.6.2	raw	strelka-v1.0.7	31	0	0	0	0	2	33	31	193	1	0.160622	0.276786	0.193026
CME_0007_Pa_C	0.05	0.333	bwa-0.6.2	raw	strelka-v1.0.7	7	0	0	0	0	3	10	7	193	1	0.0362694	0.07	0.0449294
CME_0001_Pa_C	1	0.333	bwa-0.6.2	raw	mutect-1.1.4	158	0	4	3	4	14	183	165	193	0.957576	0.818653	0.882682	0.843116
CME_0002_Pa_C	0.6	0.333	bwa-0.6.2	raw	mutect-1.1.4	137	0	4	1	4	16	162	142	193	0.964789	0.709845	0.81791	0.749453
CME_0003_Pa_C	0.4	0.333	bwa-0.6.2	raw	mutect-1.1.4	119	0	5	1	3	13	141	125	193	0.952	0.61658	0.748428	0.663322
CME_0004_Pa_C	0.2	0.333	bwa-0.6.2	raw	mutect-1.1.4	79	0	0	1	3	18	101	80	193	0.9875	0.409326	0.578755	0.463615
CME_0005_Pa_C	0.15	0.333	bwa-0.6.2	raw	mutect-1.1.4	59	0	1	0	2	16	78	60	193	0.983333	0.305699	0.466403	0.354567
CME_0006_Pa_C	0.1	0.333	bwa-0.6.2	raw	mutect-1.1.4	36	0	1	1	0	6	44	38	193	0.947368	0.186528	0.311688	0.222222
CME_0007_Pa_C	0.05	0.333	bwa-0.6.2	raw	mutect-1.1.4	8	0	4	2	0	8	22	14	193	0.571429	0.0414508	0.0772947	0.0508906
CME_0001_Pa_C	1	0.333	bwa-0.6.2	gatk-2.4.9	strelka-v1.0.7	138	0	3	2	4	5	152	143	193	0.965035	0.715026	0.821429	0.754098
CME_0002_Pa_C	0.6	0.333	bwa-0.6.2	gatk-2.4.9	strelka-v1.0.7	121	0	3	0	2	4	130	124	193	0.975806	0.626943	0.763407	0.675223
CME_0003_Pa_C	0.4	0.333	bwa-0.6.2	gatk-2.4.9	strelka-v1.0.7	99	0	1	1	2	4	107	101	193	0.980198	0.512953	0.673469	0.56701
CME_0004_Pa_C	0.2	0.333	bwa-0.6.2	gatk-2.4.9	strelka-v1.0.7	65	0	0	0	0	5	70	65	193	1	0.336788	0.503876	0.388292
CME_0005_Pa_C	0.15	0.333	bwa-0.6.2	gatk-2.4.9	strelka-v1.0.7	48	0	0	0	1	2	51	48	193	1	0.248705	0.39834	0.292683
CME_0006_Pa_C	0.1	0.333	bwa-0.6.2	gatk-2.4.9	strelka-v1.0.7	26	0	0	0	0	1	27	26	193	1	0.134715	0.237443	0.162907
CME_0007_Pa_C	0.05	0.333	bwa-0.6.2	gatk-2.4.9	strelka-v1.0.7	7	0	0	0	0	3	10	7	193	1	0.0362694	0.07	0.0449294
CME_0001_Pa_C	1	0.333	bwa-0.6.2	gatk-2.4.9	mutect-1.1.4	155	0	3	3	4	19	184	161	193	0.962733	0.803109	0.875706	0.830654
CME_0002_Pa_C	0.6	0.333	bwa-0.6.2	gatk-2.4.9	mutect-1.1.4	134	0	4	1	4	11	154	139	193	0.964029	0.694301	0.807229	0.735456
CME_0003_Pa_C	0.4	0.333	bwa-0.6.2	gatk-2.4.9	mutect-1.1.4	117	0	5	1	3	14	140	123	193	0.95122	0.606218	0.740506	0.653631
CME_0004_Pa_C	0.2	0.333	bwa-0.6.2	gatk-2.4.9	mutect-1.1.4	76	0	3	0	2	12	93	79	193	0.962025	0.393782	0.558824	0.446533
CME_0005_Pa_C	0.15	0.333	bwa-0.6.2	gatk-2.4.9	mutect-1.1.4	54	0	2	0	2	16	74	56	193	0.964286	0.279793	0.433735	0.326087
CME_0006_Pa_C	0.1	0.333	bwa-0.6.2	gatk-2.4.9	mutect-1.1.4	32	0	1	1	0	8	42	34	193	0.941176	0.165803	0.281938	0.198511
CME_0007_Pa_C	0.05	0.333	bwa-0.6.2	gatk-2.4.9	mutect-1.1.4	8	0	4	2	0	6	20	14	193	0.571429	0.0414508	0.0772947	0.0508906
CME_0001_Pa_C	1	0.167	novocraft-3.00.05	raw	strelka-v1.0.7	120	1	1	3	3	9	137	125	193	0.96	0.621762	0.754717	0.668896
CME_0002_Pa_C	0.6	0.167	novocraft-3.00.05	raw	strelka-v1.0.7	104	1	2	1	1	5	114	108	193	0.962963	0.53886	0.69103	0.590909
CME_0003_Pa_C	0.4	0.167	novocraft-3.00.05	raw	strelka-v1.0.7	76	1	0	1	0	7	85	78	193	0.974359	0.393782	0.560886	0.447059
CME_0004_Pa_C	0.2	0.167	novocraft-3.00.05	raw	strelka-v1.0.7	45	1	0	2	0	7	55	48	193	0.9375	0.233161	0.373444	0.27439
CME_0005_Pa_C	0.15	0.167	novocraft-3.00.05	raw	strelka-v1.0.7	32	1	1	0	0	2	36	34	193	0.941176	0.165803	0.281938	0.198511
CME_0006_Pa_C	0.1	0.167	novocraft-3.00.05	raw	strelka-v1.0.7	19	1	0	1	0	2	23	21	193	0.904762	0.0984456	0.17757	0.119798
CME_0007_Pa_C	0.05	0.167	novocraft-3.00.05	raw	strelka-v1.0.7	3	0	0	0	1	3	7	3	193	1	0.015544	0.0306122	0.0193548
CME_0001_Pa_C	1	0.167	novocraft-3.00.05	raw	mutect-1.1.4	137	1	2	5	4	30	179	145	193	0.944828	0.709845	0.810651	0.747001
CME_0002_Pa_C	0.6	0.167	novocraft-3.00.05	raw	mutect-1.1.4	120	1	3	3	3	27	157	127	193	0.944882	0.621762	0.75	0.667408
CME_0003_Pa_C	0.4	0.167	novocraft-3.00.05	raw	mutect-1.1.4	98	1	2	1	1	32	135	102	193	0.960784	0.507772	0.664407	0.560641
CME_0004_Pa_C	0.2	0.167	novocraft-3.00.05	raw	mutect-1.1.4	59	0	1	2	0	33	95	62	193	0.951613	0.305699	0.462745	0.353717
CME_0005_Pa_C	0.15	0.167	novocraft-3.00.05	raw	mutect-1.1.4	42	0	1	1	0	22	66	44	193	0.954545	0.217617	0.35443	0.257353
CME_0006_Pa_C	0.1	0.167	novocraft-3.00.05	raw	mutect-1.1.4	21	1	2	1	0	27	52	25	193	0.84	0.108808	0.192661	0.131744
CME_0007_Pa_C	0.05	0.167	novocraft-3.00.05	raw	mutect-1.1.4	3	1	2	0	0	25	31	6	193	0.5	0.015544	0.0301508	0.0192802
CME_0001_Pa_C	1	0.167	novocraft-3.00.05	gatk-2.4.9	strelka-v1.0.7	117	1	1	3	3	9	134	122	193	0.959016	0.606218	0.742857	0.654362
CME_0002_Pa_C	0.6	0.167	novocraft-3.00.05	gatk-2.4.9	strelka-v1.0.7	101	1	2	0	1	4	109	104	193	0.971154	0.523316	0.680135	0.576484
CME_0003_Pa_C	0.4	0.167	novocraft-3.00.05	gatk-2.4.9	strelka-v1.0.7	73	1	0	1	0	7	82	75	193	0.973333	0.378238	0.544776	0.430933
CME_0004_Pa_C	0.2	0.167	novocraft-3.00.05	gatk-2.4.9	strelka-v1.0.7	41	1	0	2	0	6	50	44	193	0.931818	0.212435	0.345992	0.251225
CME_0005_Pa_C	0.15	0.167	novocraft-3.00.05	gatk-2.4.9	strelka-v1.0.7	28	1	0	0	0	0	29	29	193	0.965517	0.145078	0.252252	0.174782
CME_0006_Pa_C	0.1	0.167	novocraft-3.00.05	gatk-2.4.9	strelka-v1.0.7	15	1	0	1	0	2	19	17	193	0.882353	0.0777202	0.142857	0.095057
CME_0007_Pa_C	0.05	0.167	novocraft-3.00.05	gatk-2.4.9	strelka-v1.0.7	2	0	0	0	1	3	6	2	193	1	0.0103627	0.0205128	0.0129199
CME_0001_Pa_C	1	0.167	novocraft-3.00.05	gatk-2.4.9	mutect-1.1.4	134	1	4	3	4	24	170	142	193	0.943662	0.694301	0.8	0.733042
CME_0002_Pa_C	0.6	0.167	novocraft-3.00.05	gatk-2.4.9	mutect-1.1.4	118	1	3	2	3	27	154	124	193	0.951613	0.611399	0.744479	0.658482
CME_0003_Pa_C	0.4	0.167	novocraft-3.00.05	gatk-2.4.9	mutect-1.1.4	94	1	2	3	1	26	127	100	193	0.94	0.487047	0.641638	0.538991
CME_0004_Pa_C	0.2	0.167	novocraft-3.00.05	gatk-2.4.9	mutect-1.1.4	55	0	2	4	0	24	85	61	193	0.901639	0.284974	0.433071	0.330132
CME_0005_Pa_C	0.15	0.167	novocraft-3.00.05	gatk-2.4.9	mutect-1.1.4	37	0	1	2	0	24	64	40	193	0.925	0.19171	0.317597	0.227833
CME_0006_Pa_C	0.1	0.167	novocraft-3.00.05	gatk-2.4.9	mutect-1.1.4	19	1	3	0	0	17	40	23	193	0.826087	0.0984456	0.175926	0.119497
CME_0007_Pa_C	0.05	0.167	novocraft-3.00.05	gatk-2.4.9	mutect-1.1.4	3	0	1	0	0	19	23	4	193	0.75	0.015544	0.0304569	0.0193299
CME_0001_Pa_C	1	0.167	bwa-0.6.2	raw	strelka-v1.0.7	121	0	1	3	3	6	134	125	193	0.968	0.626943	0.761006	0.67447
CME_0002_Pa_C	0.6	0.167	bwa-0.6.2	raw	strelka-v1.0.7	106	1	1	1	0	7	116	109	193	0.972477	0.549223	0.701987	0.601589
CME_0003_Pa_C	0.4	0.167	bwa-0.6.2	raw	strelka-v1.0.7	80	0	0	1	1	3	85	81	193	0.987654	0.414508	0.583942	0.468933
CME_0004_Pa_C	0.2	0.167	bwa-0.6.2	raw	strelka-v1.0.7	45	1	0	1	0	2	49	47	193	0.957447	0.233161	0.375	0.274725
CME_0005_Pa_C	0.15	0.167	bwa-0.6.2	raw	strelka-v1.0.7	33	1	0	1	0	0	35	35	193	0.942857	0.170984	0.289474	0.204461
CME_0006_Pa_C	0.1	0.167	bwa-0.6.2	raw	strelka-v1.0.7	21	1	0	0	0	2	24	22	193	0.954545	0.108808	0.195349	0.132242
CME_0007_Pa_C	0.05	0.167	bwa-0.6.2	raw	strelka-v1.0.7	5	0	0	0	1	1	7	5	193	1	0.0259067	0.0505051	0.032175
CME_0001_Pa_C	1	0.167	bwa-0.6.2	raw	mutect-1.1.4	138	1	2	1	3	18	163	142	193	0.971831	0.715026	0.823881	0.754923
CME_0002_Pa_C	0.6	0.167	bwa-0.6.2	raw	mutect-1.1.4	124	0	2	2	4	16	148	128	193	0.96875	0.642487	0.772586	0.688889
CME_0003_Pa_C	0.4	0.167	bwa-0.6.2	raw	mutect-1.1.4	101	1	1	0	2	18	123	103	193	0.980583	0.523316	0.682432	0.577143
CME_0004_Pa_C	0.2	0.167	bwa-0.6.2	raw	mutect-1.1.4	58	0	0	0	0	21	79	58	193	1	0.300518	0.462151	0.349398
CME_0005_Pa_C	0.15	0.167	bwa-0.6.2	raw	mutect-1.1.4	49	0	0	1	1	13	64	50	193	0.98	0.253886	0.403292	0.298054
CME_0006_Pa_C	0.1	0.167	bwa-0.6.2	raw	mutect-1.1.4	23	1	1	0	0	18	43	25	193	0.92	0.119171	0.211009	0.144291
CME_0007_Pa_C	0.05	0.167	bwa-0.6.2	raw	mutect-1.1.4	7	0	0	1	0	13	21	8	193	0.875	0.0362694	0.0696517	0.0448718
CME_0001_Pa_C	1	0.167	bwa-0.6.2	gatk-2.4.9	strelka-v1.0.7	119	0	1	2	3	5	130	122	193	0.97541	0.61658	0.755556	0.665548
CME_0002_Pa_C	0.6	0.167	bwa-0.6.2	gatk-2.4.9	strelka-v1.0.7	102	1	1	1	0	4	109	105	193	0.971429	0.528497	0.684564	0.581528
CME_0003_Pa_C	0.4	0.167	bwa-0.6.2	gatk-2.4.9	strelka-v1.0.7	75	0	0	1	0	3	79	76	193	0.986842	0.388601	0.557621	0.442217
CME_0004_Pa_C	0.2	0.167	bwa-0.6.2	gatk-2.4.9	strelka-v1.0.7	44	1	0	1	0	2	48	46	193	0.956522	0.227979	0.368201	0.268949
CME_0005_Pa_C	0.15	0.167	bwa-0.6.2	gatk-2.4.9	strelka-v1.0.7	31	1	0	1	0	0	33	33	193	0.939394	0.160622	0.274336	0.192547
CME_0006_Pa_C	0.1	0.167	bwa-0.6.2	gatk-2.4.9	strelka-v1.0.7	16	1	0	1	0	2	20	18	193	0.888889	0.0829016	0.151659	0.101266
CME_0007_Pa_C	0.05	0.167	bwa-0.6.2	gatk-2.4.9	strelka-v1.0.7	3	0	0	0	1	0	4	3	193	1	0.015544	0.0306122	0.0193548
CME_0001_Pa_C	1	0.167	bwa-0.6.2	gatk-2.4.9	mutect-1.1.4	133	1	2	1	3	17	157	137	193	0.970803	0.689119	0.806061	0.731573
CME_0002_Pa_C	0.6	0.167	bwa-0.6.2	gatk-2.4.9	mutect-1.1.4	121	0	2	2	3	15	143	125	193	0.968	0.626943	0.761006	0.67447
CME_0003_Pa_C	0.4	0.167	bwa-0.6.2	gatk-2.4.9	mutect-1.1.4	97	1	1	1	1	19	120	100	193	0.97	0.502591	0.662116	0.556193
CME_0004_Pa_C	0.2	0.167	bwa-0.6.2	gatk-2.4.9	mutect-1.1.4	57	0	0	0	0	15	72	57	193	1	0.295337	0.456	0.343788
CME_0005_Pa_C	0.15	0.167	bwa-0.6.2	gatk-2.4.9	mutect-1.1.4	44	0	1	1	1	7	54	46	193	0.956522	0.227979	0.368201	0.268949
CME_0006_Pa_C	0.1	0.167	bwa-0.6.2	gatk-2.4.9	mutect-1.1.4	20	1	0	0	0	10	31	21	193	0.952381	0.103627	0.186916	0.126103
CME_0007_Pa_C	0.05	0.167	bwa-0.6.2	gatk-2.4.9	mutect-1.1.4	5	0	0	1	0	7	13	6	193	0.833333	0.0259067	0.0502513	0.0321337
CME_0001_Pa_C	1	0.083	novocraft-3.00.05	raw	strelka-v1.0.7	83	0	0	1	1	7	92	84	193	0.988095	0.430052	0.599278	0.484813
CME_0002_Pa_C	0.6	0.083	novocraft-3.00.05	raw	strelka-v1.0.7	70	0	0	0	0	3	73	70	193	1	0.362694	0.532319	0.415677
CME_0003_Pa_C	0.4	0.083	novocraft-3.00.05	raw	strelka-v1.0.7	51	0	0	0	0	1	52	51	193	1	0.264249	0.418033	0.309842
CME_0004_Pa_C	0.2	0.083	novocraft-3.00.05	raw	strelka-v1.0.7	27	0	0	0	0	3	30	27	193	1	0.139896	0.245455	0.168961
CME_0005_Pa_C	0.15	0.083	novocraft-3.00.05	raw	strelka-v1.0.7	17	0	1	0	0	5	23	18	193	0.944444	0.0880829	0.161137	0.107595
CME_0006_Pa_C	0.1	0.083	novocraft-3.00.05	raw	strelka-v1.0.7	9	0	1	0	0	1	11	10	193	0.9	0.0466321	0.08867	0.0575448
CME_0007_Pa_C	0.05	0.083	novocraft-3.00.05	raw	strelka-v1.0.7	1	0	0	0	0	2	3	1	193	1	0.00518135	0.0103093	0.00646831
CME_0001_Pa_C	1	0.083	novocraft-3.00.05	raw	mutect-1.1.4	110	0	0	1	2	35	148	111	193	0.990991	0.569948	0.723684	0.622877
CME_0002_Pa_C	0.6	0.083	novocraft-3.00.05	raw	mutect-1.1.4	101	0	1	2	3	22	129	104	193	0.971154	0.523316	0.680135	0.576484
CME_0003_Pa_C	0.4	0.083	novocraft-3.00.05	raw	mutect-1.1.4	77	0	0	1	1	25	104	78	193	0.987179	0.398964	0.568266	0.452941
CME_0004_Pa_C	0.2	0.083	novocraft-3.00.05	raw	mutect-1.1.4	38	0	2	1	1	24	66	41	193	0.926829	0.196891	0.324786	0.233702
CME_0005_Pa_C	0.15	0.083	novocraft-3.00.05	raw	mutect-1.1.4	28	0	2	1	0	16	47	31	193	0.903226	0.145078	0.25	0.174346
CME_0006_Pa_C	0.1	0.083	novocraft-3.00.05	raw	mutect-1.1.4	11	0	0	0	0	20	31	11	193	1	0.0569948	0.107843	0.0702427
CME_0007_Pa_C	0.05	0.083	novocraft-3.00.05	raw	mutect-1.1.4	3	0	1	2	0	23	29	6	193	0.5	0.015544	0.0301508	0.0192802
CME_0001_Pa_C	1	0.083	novocraft-3.00.05	gatk-2.4.9	strelka-v1.0.7	79	0	0	0	2	6	87	79	193	1	0.409326	0.580882	0.46416
CME_0002_Pa_C	0.6	0.083	novocraft-3.00.05	gatk-2.4.9	strelka-v1.0.7	68	0	0	0	0	2	70	68	193	1	0.352332	0.521073	0.404762
CME_0003_Pa_C	0.4	0.083	novocraft-3.00.05	gatk-2.4.9	strelka-v1.0.7	49	0	0	0	0	2	51	49	193	1	0.253886	0.404959	0.298417
CME_0004_Pa_C	0.2	0.083	novocraft-3.00.05	gatk-2.4.9	strelka-v1.0.7	22	0	0	0	0	1	23	22	193	1	0.11399	0.204651	0.138539
CME_0005_Pa_C	0.15	0.083	novocraft-3.00.05	gatk-2.4.9	strelka-v1.0.7	15	0	1	0	0	3	19	16	193	0.9375	0.0777202	0.143541	0.0951777
CME_0006_Pa_C	0.1	0.083	novocraft-3.00.05	gatk-2.4.9	strelka-v1.0.7	7	0	1	0	0	1	9	8	193	0.875	0.0362694	0.0696517	0.0448718
CME_0007_Pa_C	0.05	0.083	novocraft-3.00.05	gatk-2.4.9	strelka-v1.0.7	1	0	0	0	0	2	3	1	193	1	0.00518135	0.0103093	0.00646831
CME_0001_Pa_C	1	0.083	novocraft-3.00.05	gatk-2.4.9	mutect-1.1.4	109	0	1	1	2	28	141	111	193	0.981982	0.564767	0.717105	0.617214
CME_0002_Pa_C	0.6	0.083	novocraft-3.00.05	gatk-2.4.9	mutect-1.1.4	97	0	1	3	2	13	116	101	193	0.960396	0.502591	0.659864	0.555556
CME_0003_Pa_C	0.4	0.083	novocraft-3.00.05	gatk-2.4.9	mutect-1.1.4	72	0	0	1	0	31	104	73	193	0.986301	0.373057	0.541353	0.426036
CME_0004_Pa_C	0.2	0.083	novocraft-3.00.05	gatk-2.4.9	mutect-1.1.4	34	0	2	0	0	21	57	36	193	0.944444	0.176166	0.296943	0.210396
CME_0005_Pa_C	0.15	0.083	novocraft-3.00.05	gatk-2.4.9	mutect-1.1.4	26	0	0	1	0	11	38	27	193	0.962963	0.134715	0.236364	0.162703
CME_0006_Pa_C	0.1	0.083	novocraft-3.00.05	gatk-2.4.9	mutect-1.1.4	12	0	0	1	0	16	29	13	193	0.923077	0.0621762	0.116505	0.0764331
CME_0007_Pa_C	0.05	0.083	novocraft-3.00.05	gatk-2.4.9	mutect-1.1.4	3	0	1	1	0	19	24	5	193	0.6	0.015544	0.030303	0.019305
CME_0001_Pa_C	1	0.083	bwa-0.6.2	raw	strelka-v1.0.7	83	0	0	1	1	3	88	84	193	0.988095	0.430052	0.599278	0.484813
CME_0002_Pa_C	0.6	0.083	bwa-0.6.2	raw	strelka-v1.0.7	72	0	0	0	0	1	73	72	193	1	0.373057	0.543396	0.42654
CME_0003_Pa_C	0.4	0.083	bwa-0.6.2	raw	strelka-v1.0.7	53	0	0	0	0	1	54	53	193	1	0.274611	0.430894	0.321212
CME_0004_Pa_C	0.2	0.083	bwa-0.6.2	raw	strelka-v1.0.7	28	0	0	0	0	2	30	28	193	1	0.145078	0.253394	0.175
CME_0005_Pa_C	0.15	0.083	bwa-0.6.2	raw	strelka-v1.0.7	19	0	0	0	0	1	20	19	193	1	0.0984456	0.179245	0.120101
CME_0006_Pa_C	0.1	0.083	bwa-0.6.2	raw	strelka-v1.0.7	11	0	1	0	0	0	12	12	193	0.916667	0.0569948	0.107317	0.0701531
CME_0007_Pa_C	0.05	0.083	bwa-0.6.2	raw	strelka-v1.0.7	2	0	0	0	0	2	4	2	193	1	0.0103627	0.0205128	0.0129199
CME_0001_Pa_C	1	0.083	bwa-0.6.2	raw	mutect-1.1.4	114	0	1	1	2	24	142	116	193	0.982759	0.590674	0.737864	0.641892
CME_0002_Pa_C	0.6	0.083	bwa-0.6.2	raw	mutect-1.1.4	101	1	1	1	2	16	122	104	193	0.971154	0.523316	0.680135	0.576484
CME_0003_Pa_C	0.4	0.083	bwa-0.6.2	raw	mutect-1.1.4	80	0	0	0	1	11	92	80	193	1	0.414508	0.586081	0.469484
CME_0004_Pa_C	0.2	0.083	bwa-0.6.2	raw	mutect-1.1.4	39	0	0	0	1	16	56	39	193	1	0.202073	0.336207	0.240444
CME_0005_Pa_C	0.15	0.083	bwa-0.6.2	raw	mutect-1.1.4	30	0	0	0	0	16	46	30	193	1	0.15544	0.269058	0.187032
CME_0006_Pa_C	0.1	0.083	bwa-0.6.2	raw	mutect-1.1.4	14	0	0	0	0	21	35	14	193	1	0.0725389	0.135266	0.0890585
CME_0007_Pa_C	0.05	0.083	bwa-0.6.2	raw	mutect-1.1.4	4	0	0	1	0	12	17	5	193	0.8	0.0207254	0.040404	0.02574
CME_0001_Pa_C	1	0.083	bwa-0.6.2	gatk-2.4.9	strelka-v1.0.7	81	0	0	0	2	3	86	81	193	1	0.419689	0.591241	0.474795
CME_0002_Pa_C	0.6	0.083	bwa-0.6.2	gatk-2.4.9	strelka-v1.0.7	71	0	0	0	0	1	72	71	193	1	0.367876	0.537879	0.421115
CME_0003_Pa_C	0.4	0.083	bwa-0.6.2	gatk-2.4.9	strelka-v1.0.7	52	0	0	0	0	1	53	52	193	1	0.26943	0.42449	0.315534
CME_0004_Pa_C	0.2	0.083	bwa-0.6.2	gatk-2.4.9	strelka-v1.0.7	24	0	0	0	0	0	24	24	193	1	0.124352	0.221198	0.150754
CME_0005_Pa_C	0.15	0.083	bwa-0.6.2	gatk-2.4.9	strelka-v1.0.7	17	0	0	0	0	1	18	17	193	1	0.0880829	0.161905	0.107731
CME_0006_Pa_C	0.1	0.083	bwa-0.6.2	gatk-2.4.9	strelka-v1.0.7	10	0	1	0	0	0	11	11	193	0.909091	0.0518135	0.0980392	0.063857
CME_0007_Pa_C	0.05	0.083	bwa-0.6.2	gatk-2.4.9	strelka-v1.0.7	1	0	0	0	0	1	2	1	193	1	0.00518135	0.0103093	0.00646831
CME_0001_Pa_C	1	0.083	bwa-0.6.2	gatk-2.4.9	mutect-1.1.4	111	0	1	1	2	15	130	113	193	0.982301	0.57513	0.72549	0.627119
CME_0002_Pa_C	0.6	0.083	bwa-0.6.2	gatk-2.4.9	mutect-1.1.4	97	0	1	1	2	10	111	99	193	0.979798	0.502591	0.664384	0.556831
CME_0003_Pa_C	0.4	0.083	bwa-0.6.2	gatk-2.4.9	mutect-1.1.4	78	0	0	0	0	12	90	78	193	1	0.404145	0.575646	0.458824
CME_0004_Pa_C	0.2	0.083	bwa-0.6.2	gatk-2.4.9	mutect-1.1.4	35	0	0	0	0	8	43	35	193	1	0.181347	0.307018	0.216853
CME_0005_Pa_C	0.15	0.083	bwa-0.6.2	gatk-2.4.9	mutect-1.1.4	27	0	0	0	0	10	37	27	193	1	0.139896	0.245455	0.168961
CME_0006_Pa_C	0.1	0.083	bwa-0.6.2	gatk-2.4.9	mutect-1.1.4	14	0	0	0	0	16	30	14	193	1	0.0725389	0.135266	0.0890585
CME_0007_Pa_C	0.05	0.083	bwa-0.6.2	gatk-2.4.9	mutect-1.1.4	3	0	0	1	0	9	13	4	193	0.75	0.015544	0.0304569	0.0193299
