# Supplementary material for: A cancer cell-line titration series for evaluating somatic classification
Source: BMC Res Notes. 2015 Dec 26;8:823. doi: 10.1186/s13104-015-1803-7 (PMC4691534; doi:10.1186/s13104-015-1803-7)
Supplement: Supplementary file 6 — 10.1186/s13104-015-1803-7 A breakdown of the classification results for variants verified in 12 primary or xenograft PDAC samples. [file 13104_2015_1803_MOESM6_ESM.xlsx]

## Sheet: Sheet1
	Sample	True Somatic	False Germline	False Wildtype	Unknown	Insufficient Coverage	Total	Precision
	PCSI_0047_Pa_P	17	1	76	1	9	104	0.180851
	PCSI_0072_Pa_P	54	1	32	7	7	101	0.62069
	PCSI_0090_Pa_P	78	0	17	6	5	106	0.821053
	PCSI_0112_Pa_P	56	1	5	26	13	101	0.903226
	PCSI_0124_Pa_P	51	0	26	14	10	101	0.662338
	PCSI_0181_Pa_P	47	1	38	5	4	95	0.546512
	PCSI_0185_Pa_P	69	3	14	5	4	95	0.802326
	PCSI_0047_Pa_X	22	0	78	1	6	107	0.22
	PCSI_0072_Pa_X	28	3	64	2	8	105	0.294737
	PCSI_0090_Pa_X	78	0	13	9	6	106	0.857143
	PCSI_0124_Pa_X	30	0	60	2	9	101	0.333333
	PCSI_0181_Pa_X	11	0	77	1	13	102	0.125
