# Supplementary material for: A cancer cell-line titration series for evaluating somatic classification
Source: BMC Res Notes. 2015 Dec 26;8:823. doi: 10.1186/s13104-015-1803-7 (PMC4691534; doi:10.1186/s13104-015-1803-7)
Supplement: Supplementary file 7 — 10.1186/s13104-015-1803-7 Performance for each MuTect or Strelka based pipeline, as well as the performance of every possible intersection or union of those pipelines, is listed in this supplemental Excel document. Each pipeline is represented by a three letter code: a b or n for the aligner (BWA or Novoalign), a g or r for read processing steps (GATK realignment/recalibration or “raw” for no processing) and an m or s for caller (MuTect or Strelka). [file 13104_2015_1803_MOESM7_ESM.xlsx]

## Sheet: Sheet1
	Tool	Version	Command(s)	Notes	Website
	Novoalign	3.00.05	novoalign -d hg19_random.nix -f r1.fastq.gz r2.fastq.gz -F ILM1.8 -r ALL 1 -R 0 -oSAM $'@RG\tID:${FC}_${LANE}_${BARCODE}\tPU:${INST}\tLB:${LIB}\tSM:${SAMP}\tPL:Illumina' > file.sam		http://www.novocraft.com/
			ava -Xmx2g -jar $PICARDROOT/SortSam.jar I=file.sam O=file.sorted.bam SO=coordinate CREATE_INDEX=true TMP_DIR=picardTmp"	output from novoalign can be piped directly to picard
	BWA	0.6.2	bwa aln hg19_random.fa r1.fastq.gz > r1.sai		http://bio-bwa.sourceforge.net/
			bwa aln hg19_random.fa r2.fastq.gz > r2.sai
			bwa sampe hg19_random.fa r1.sai r2.sai r1.fastq.gz r2.fastq.gz > file.sam
			java -Xmx2g -jar $PICARDROOT/AddOrReplaceReadGroups.jar RGID=$RG RGLB=$LB RGPL=Illumina RGPU=$PU RGSM=$SM VALIDATION_STRINGENCY=SILENT I=file.sam O=file.bam SO=coordinate CREATE_INDEX=true TMP_DIR=./temp	output from bwa sampe can be piped directly to picard
	Picard (collapse)	1.90	java -Xmx6g -jar $PICARDROOT/MarkDuplicates.jar TMP_DIR=./temp I=file.bam O=file.collapsed.bam METRICS_FILE=file.mmm ASSUME_SORTED=true VALIDATION_STRINGENCY=LENIENT REMOVE_DUPLICATES=true CREATE_INDEX=true		http://broadinstitute.github.io/picard/
	GATK (realign/recalibrate)	1.3.16	java -Xmx16g -Djava.io.tmpdir=./tmp/ -jar ${GATKROOT}/GenomeAnalysisTK.jar -T RealignerTargetCreator -R hg19_random.fa -o file.intervals -I normal.bam -I tumour.bam --known dbSNP135_chr.vcf -et NO_ET	-L can be used to parallelize this step by doing each chromosome separately	https://www.broadinstitute.org/gatk/
			java -Xmx16g -Djava.io.tmpdir=./tmp/ -jar ${GATKROOT}/GenomeAnalysisTK.jar -I normal.bam -I tumour.bam -R hg19_random.fa -T IndelRealigner -targetIntervals file.intervals -o realigned.bam -known dbSNP135_chr.vcf -compress 0 -et NO_ET	-L can be used to parallelize this step by doing each chromosome separately
			java -jar -Xmx4g -Djava.io.tmpdir=./tmp/ ${PICARDROOT}/FixMateInformation.jar INPUT=realigned.bam OUTPUT=fixed.bam SO=coordinate CREATE_INDEX=true
			java -Xmx16g -Djava.io.tmpdir=./tmp/ -jar ${GATKROOT}/GenomeAnalysisTK.jar -l INFO -R hg19_random.fa -knownSites dbSNP135_chr.vcf -I fixed.bam -T CountCovariates -cov ReadGroupCovariate -cov QualityScoreCovariate -cov CycleCovariate -cov DinucCovariate -recalFile recal_data.csv -nt 8 -et NO_ET	Must be done on all chromosomes
			java -Xmx16g -Djava.io.tmpdir=./tmp/ -jar ${GATKROOT}/GenomeAnalysisTK.jar -T TableRecalibration --preserve_qscores_less_than 5 -l INFO -R hg19_random.fa -I fixed.bam --out recal.bam -recalFile recal_data.csv -et NO_ET	-L can be used to parallelize this step by doing each chromosome separately
	GATK + script (caller)	1.3.16	java -Xmx4g -Djava.io.tmpdir=./tmp/ -jar ${GATKROOT}/GenomeAnalysisTK.jar -R hg19_random.fa -T UnifiedGenotyper -l INFO -I normal.bam -I tumour.bam --dbsnp dbSNP135_chr.vcf -o snp.vcf -stand_call_conf 30 -stand_emit_conf 1.0 -metrics snp.metrics -nt 8 --computeSLOD -et NO_ET	-L can be used to parallelize this step by doing each chromosome separately	https://www.broadinstitute.org/gatk/
			java -Xmx4g -Djava.io.tmpdir=./tmp/ -jar ${GATKROOT}/GenomeAnalysisTK.jar -R hg19_random.fa -T UnifiedGenotyper -glm INDEL -l INFO -I normal.bam -I tumour.bam --dbsnp dbSNP135_chr.vcf -o indel.vcf -stand_call_conf 30 -stand_emit_conf 1.0 -metrics indel.metrics -nt 8 --computeSLOD -et NO_ET "	-L can be used to parallelize this step by doing each chromosome separately
			java -Xmx16g -Djava.io.tmpdir=./tmp -jar ${GATKROOT}/GenomeAnalysisTK.jar -T VariantFiltration -R hg19_random.fa --variant indel.vcf -o indel_filtered.vcf --filterExpression "MQ0 >= 4 && ((MQ0 / (1.0 * DP)) > 0.1)" --filterName "HARD_TO_VALIDATE" --filterExpression "FS > 60.0" --filterName "StrandBiasFishers" --filterExpression "SB > -10.0" --filterName "StrandBias" --filterExpression "DP < 5 " -…
			java -Xmx16g -Djava.io.tmpdir=./tmp -jar ${GATKROOT}/GenomeAnalysisTK.jar -T VariantFiltration -R hg19_random.fa --variant snp.vcf -o indel_filtered.vcf --clusterWindowSize 10 --clusterSize 3 --filterExpression "MQ0 >= 4 && ((MQ0 / (1.0 * DP)) > 0.1)" --filterName "HARD_TO_VALIDATE" --mask indel.vcf --maskName InDel --filterExpression "DP < 5 " --filterName "LowCoverage" --filterExpression "QUAL …	SNP filtering uses indel results
			./somaticFIlter.pl	custom script to remove calls present in normal sample
	Strelka	1.0.7	configureStrelkaWorkflow.pl --normal normal.bam --tumor tumour.bam --ref hg19_random.fa --config config.ini --output-dir ./analysis	Use the BWA default config file distributed with Strelka, and set isSkipDepthFilters = 1 when working with targeted sequencing such as exome	https://sites.google.com/site/strelkasomaticvariantcaller/
			cd analysis; make
	MuTect	1.1.4	java -Xmx10g -Djava.io.tmpdir=./tmp -jar $MUTECTROOT/muTect-1.1.4.jar --analysis_type MuTect --reference_sequence hg19_random.fa --dbsnp dbSNP135_chr.vcf --cosmic hg19_cosmic_OICR_v54_120711.vcf --input_file:tumor tumour.bam --input_file:normal normal.bam --out mutect.call_stats.txt --coverage_file mutect.coverage.wig.txt --vcf out-name.vcf		http://www.broadinstitute.org/cancer/cga/mutect
	Somatic Sniper	1.0.2	bam-somaticsniper -F vcf -f hg19_random.fa tumour.bam normal.bam out-name		http://gmt.genome.wustl.edu/packages/somatic-sniper/
	JointSNVMix (Model 1)	0.7.5	jsm.py train joint_snv_mix_one hg19_random.fa normal.bam tumour.bam config/joint_priors.cfg config/joint_params.cfg out-name_params.cfg	Joint priors and params were distributed with JointSNVMix	http://compbio.bccrc.ca/software/jointsnvmix/
			jsm.py classify joint_snv_mix_one hg19_random.fa normal.bam tumour.bam out-name_params.cfg out-name.out
	JointSNVMix (Model 2)	0.7.5	jsm.py train joint_snv_mix_two hg19_random.fa normal.bam tumour.bam config/joint_priors.cfg config/joint_params.cfg out-name_params.cfg	Joint priors and params were distributed with JointSNVMix	http://compbio.bccrc.ca/software/jointsnvmix/
			jsm.py classify joint_snv_mix_two hg19_random.fa normal.bam tumour.bam out-name_params.cfg out-name.out
	VarScan2	2.3.2	samtools mpileup -f hg19_random.fa tumour.bam > tumour.mpileup		http://varscan.sourceforge.net/
			samtools mpileup -f hg19_random.fa normal.bam > normal.mpileup
			java -Xmx16g -jar VarScan.v2.3.2.jar somatic normal.mpileup tumour.mpileup out-name
