# Supplementary material for: A cancer cell-line titration series for evaluating somatic classification
Source: BMC Res Notes. 2015 Dec 26;8:823. doi: 10.1186/s13104-015-1803-7 (PMC4691534; doi:10.1186/s13104-015-1803-7)
Supplement: Supplementary file 8 — 10.1186/s13104-015-1803-7 A listing of commands and parameters as well as other notes regarding how the analysis tools were run can be found in this supplemental Excel document. [file 13104_2015_1803_MOESM8_ESM.xlsx]

## Sheet: Sheet1
By Individual Tool
	PCSI_0047_Pa_P	PCSI_0047_Pa_X	PCSI_0072_Pa_P	PCSI_0072_Pa_X	PCSI_0090_Pa_P	PCSI_0090_Pa_X	PCSI_0112_Pa_P	PCSI_0124_Pa_P	PCSI_0124_Pa_X	PCSI_0181_Pa_P	PCSI_0181_Pa_X	PCSI_0185_Pa_P	Total (TRUE / TRUE+GERM+WILD)
bgm	17/22 (77.27%)	17/19 (89.47%)	49/55 (89.09%)	17/22 (77.27%)	74/84 (88.10%)	75/77 (97.40%)	51/52 (98.08%)	48/54 (88.89%)	24/29 (82.76%)	45/51 (88.24%)	6/8 (75.00%)	66/70 (94.29%)	489	543	0.9006
bgs	16/28 (57.14%)	18/23 (78.26%)	50/53 (94.34%)	27/36 (75.00%)	76/88 (86.36%)	70/74 (94.59%)	52/54 (96.30%)	48/58 (82.76%)	26/37 (70.27%)	42/49 (85.71%)	7/14 (50.00%)	69/77 (89.61%)	501	591	0.8477
brm	17/29 (58.62%)	18/29 (62.07%)	49/60 (81.67%)	25/31 (80.65%)	76/84 (90.48%)	76/79 (96.20%)	54/56 (96.43%)	48/54 (88.89%)	25/29 (86.21%)	44/62 (70.97%)	7/13 (53.85%)	66/69 (95.65%)	505	595	0.8487
brs	16/42 (38.10%)	18/45 (40.00%)	51/56 (91.07%)	27/40 (67.50%)	77/89 (86.52%)	74/79 (93.67%)	55/59 (93.22%)	48/59 (81.36%)	25/34 (73.53%)	45/59 (76.27%)	8/13 (61.54%)	69/77 (89.61%)	513	652	0.7868
ngm	17/21 (80.95%)	16/19 (84.21%)	52/59 (88.14%)	19/25 (76.00%)	72/81 (88.89%)	69/71 (97.18%)	50/52 (96.15%)	50/55 (90.91%)	27/34 (79.41%)	42/45 (93.33%)	6/8 (75.00%)	68/76 (89.47%)	488	546	0.8938
ngs	16/38 (42.11%)	22/62 (35.48%)	47/55 (85.45%)	28/67 (41.79%)	76/87 (87.36%)	65/73 (89.04%)	49/51 (96.08%)	48/58 (82.76%)	27/70 (38.57%)	42/53 (79.25%)	10/65 (15.38%)	69/80 (86.25%)	499	759	0.6574
nrm	17/31 (54.84%)	17/26 (65.38%)	52/69 (75.36%)	26/36 (72.22%)	75/82 (91.46%)	75/78 (96.15%)	51/52 (98.08%)	48/54 (88.89%)	27/34 (79.41%)	44/57 (77.19%)	7/10 (70.00%)	67/72 (93.06%)	506	601	0.8419
nrs	16/69 (23.19%)	22/88 (25.00%)	49/54 (90.74%)	28/72 (38.89%)	76/89 (85.39%)	73/86 (84.88%)	52/56 (92.86%)	47/60 (78.33%)	27/73 (36.99%)	43/63 (68.25%)	11/75 (14.67%)	69/80 (86.25%)	513	865	0.5931
total union	17/94 (18.09%)	22/100 (22.00%)	54/87 (62.07%)	28/95 (29.47%)	78/95 (82.11%)	78/91 (85.71%)	56/62 (90.32%)	51/77 (66.23%)	30/90 (33.33%)	47/86 (54.65%)	11/88 (12.50%)	69/86 (80.23%)	541	1051	0.5147
Candidate Pipeline (intersection of BWA-Raw-MuTect and BWA-Raw-Strelka)
	PCSI_0047_Pa_P	PCSI_0047_Pa_X	PCSI_0072_Pa_P	PCSI_0072_Pa_X	PCSI_0090_Pa_P	PCSI_0090_Pa_X	PCSI_0112_Pa_P	PCSI_0124_Pa_P	PCSI_0124_Pa_X	PCSI_0181_Pa_P	PCSI_0181_Pa_X	PCSI_0185_Pa_P	Total
brm;brs	16/24 (66.67%)	18/26 (69.23%)	47/48 (97.92%)	25/26 (96.15%)	75/83 (90.36%)	73/76 (96.05%)	53/54 (98.15%)	45/47 (95.74%)	24/26 (92.31%)	42/45 (93.33%)	7/8 (87.50%)	66/69 (95.65%)	491	532	0.9229
													457	482	0.948133	(47 excluded)
Exploration of filtering low frequency variants
	PCSI_0047_Pa_P	PCSI_0047_Pa_X	PCSI_0072_Pa_P	PCSI_0072_Pa_X	PCSI_0090_Pa_P	PCSI_0090_Pa_X	PCSI_0112_Pa_P	PCSI_0124_Pa_P	PCSI_0124_Pa_X	PCSI_0181_Pa_P	PCSI_0181_Pa_X	PCSI_0185_Pa_P	Total			Freq Filter
brm;brs	16/24 (66.67%)	18/26 (69.23%)	47/48 (97.92%)	25/26 (96.15%)	75/83 (90.36%)	73/76 (96.05%)	53/54 (98.15%)	45/47 (95.74%)	24/26 (92.31%)	42/45 (93.33%)	7/8 (87.50%)	66/69 (95.65%)	491	532	0.9229	>0%
brm;brs	16/24 (66.67%)	18/26 (69.23%)	46/47 (97.87%)	25/26 (96.15%)	75/83 (90.36%)	72/75 (96.00%)	53/54 (98.15%)	45/47 (95.74%)	24/26 (92.31%)	42/45 (93.33%)	7/7 (100.00%)	66/69 (95.65%)	489	529	0.9244	>2%
brm;brs	16/22 (72.73%)	18/24 (75.00%)	46/47 (97.87%)	25/26 (96.15%)	73/79 (92.41%)	68/70 (97.14%)	53/54 (98.15%)	42/43 (97.67%)	23/25 (92.00%)	41/44 (93.18%)	6/6 (100.00%)	66/69 (95.65%)	477	509	0.9371	>3%
brm;brs	16/20 (80.00%)	18/21 (85.71%)	46/46 (100.00%)	25/26 (96.15%)	71/76 (93.42%)	67/69 (97.10%)	52/53 (98.11%)	42/42 (100.00%)	23/25 (92.00%)	40/43 (93.02%)	6/6 (100.00%)	66/68 (97.06%)	472	495	0.9535	>3.5%
brm;brs	16/19 (84.21%)	17/20 (85.00%)	44/44 (100.00%)	25/26 (96.15%)	66/70 (94.29%)	67/69 (97.10%)	49/50 (98.00%)	41/41 (100.00%)	23/25 (92.00%)	40/43 (93.02%)	5/5 (100.00%)	66/68 (97.06%)	459	480	0.9562	>4%
brm;brs	16/17 (94.12%)	15/17 (88.24%)	44/44 (100.00%)	25/26 (96.15%)	62/66 (93.94%)	64/66 (96.97%)	38/39 (97.44%)	36/36 (100.00%)	20/22 (90.91%)	40/43 (93.02%)	5/5 (100.00%)	66/68 (97.06%)	431	449	0.9599	>5%
brm;brs	16/16 (100.00%)	14/16 (87.50%)	39/39 (100.00%)	25/26 (96.15%)	60/63 (95.24%)	57/58 (98.28%)	31/31 (100.00%)	22/22 (100.00%)	19/21 (90.48%)	38/41 (92.68%)	5/5 (100.00%)	65/67 (97.01%)	391	405	0.9654	>6%
brm;brs	14/14 (100.00%)	13/14 (92.86%)	17/17 (100.00%)	25/25 (100.00%)	60/60 (100.00%)	47/48 (97.92%)	16/16 (100.00%)	0/0 (0.00%)	18/19 (94.74%)	31/34 (91.18%)	5/5 (100.00%)	63/65 (96.92%)	309	317	0.9748	>10%
bgm	17/19 (89.47%)	15/16 (93.75%)	44/44 (100.00%)	17/22 (77.27%)	62/67 (92.54%)	63/65 (96.92%)	37/38 (97.37%)	36/36 (100.00%)	20/23 (86.96%)	41/47 (87.23%)	5/5 (100.00%)	66/69 (95.65%)	423	451	0.9379	>3.5%
bgs	16/24 (66.67%)	15/18 (83.33%)	48/49 (97.96%)	27/35 (77.14%)	64/68 (94.12%)	62/65 (95.38%)	39/40 (97.50%)	38/43 (88.37%)	21/30 (70.00%)	38/45 (84.44%)	6/12 (50.00%)	69/76 (90.79%)	443	505	0.8772	>3.5%
brm	17/22 (77.27%)	15/19 (78.95%)	44/46 (95.65%)	25/31 (80.65%)	62/66 (93.94%)	64/66 (96.97%)	38/40 (95.00%)	36/36 (100.00%)	20/22 (90.91%)	42/59 (71.19%)	5/5 (100.00%)	66/68 (97.06%)	434	480	0.9042	>3.5%
brs	16/30 (53.33%)	15/24 (62.50%)	48/50 (96.00%)	27/36 (75.00%)	64/68 (94.12%)	64/68 (94.12%)	40/42 (95.24%)	38/43 (88.37%)	21/28 (75.00%)	41/54 (75.93%)	6/10 (60.00%)	69/76 (90.79%)	449	529	0.8488	>3.5%
ngm	17/19 (89.47%)	14/16 (87.50%)	46/48 (95.83%)	19/23 (82.61%)	63/67 (94.03%)	63/65 (96.92%)	37/39 (94.87%)	37/38 (97.37%)	21/25 (84.00%)	38/41 (92.68%)	5/5 (100.00%)	68/71 (95.77%)	428	457	0.9365	>3.5%
ngs	16/34 (47.06%)	19/51 (37.25%)	46/52 (88.46%)	27/49 (55.10%)	64/67 (95.52%)	60/64 (93.75%)	38/39 (97.44%)	37/41 (90.24%)	23/53 (43.40%)	38/49 (77.55%)	7/49 (14.29%)	69/79 (87.34%)	444	627	0.7081	>3.5%
nrm	17/24 (70.83%)	14/17 (82.35%)	46/50 (92.00%)	26/33 (78.79%)	63/66 (95.45%)	64/67 (95.52%)	37/38 (97.37%)	36/37 (97.30%)	21/24 (87.50%)	40/53 (75.47%)	5/5 (100.00%)	67/70 (95.71%)	436	484	0.9008	>3.5%
nrs	16/59 (27.12%)	19/59 (32.20%)	47/51 (92.16%)	27/50 (54.00%)	64/67 (95.52%)	64/69 (92.75%)	39/41 (95.12%)	37/41 (90.24%)	23/49 (46.94%)	39/57 (68.42%)	7/52 (13.46%)	69/78 (88.46%)	451	673	0.6701	>3.5%
By Intersect
	PCSI_0047_Pa_P	PCSI_0047_Pa_X	PCSI_0072_Pa_P	PCSI_0072_Pa_X	PCSI_0090_Pa_P	PCSI_0090_Pa_X	PCSI_0112_Pa_P	PCSI_0124_Pa_P	PCSI_0124_Pa_X	PCSI_0181_Pa_P	PCSI_0181_Pa_X	PCSI_0185_Pa_P	Total (TRUE / TRUE+GERM+WILD)			# tools
bgm;bgs;brm;brs;ngm;ngs;nrm;nrs	16/19 (84.21%)	16/17 (94.12%)	43/44 (97.73%)	17/17 (100.00%)	71/76 (93.42%)	63/64 (98.44%)	44/45 (97.78%)	45/47 (95.74%)	23/25 (92.00%)	38/40 (95.00%)	6/6 (100.00%)	65/68 (95.59%)	447	468	0.9551	8
bgm;bgs;brm;brs;ngs;nrm;nrs	16/19 (84.21%)	16/17 (94.12%)	43/44 (97.73%)	17/17 (100.00%)	74/80 (92.50%)	64/65 (98.46%)	44/45 (97.78%)	45/47 (95.74%)	23/25 (92.00%)	39/41 (95.12%)	6/6 (100.00%)	65/68 (95.59%)	452	474	0.9536	7
bgs;brm;brs;ngm;ngs;nrm;nrs	16/19 (84.21%)	16/17 (94.12%)	43/44 (97.73%)	18/18 (100.00%)	71/76 (93.42%)	63/64 (98.44%)	46/47 (97.87%)	45/47 (95.74%)	23/25 (92.00%)	38/40 (95.00%)	6/6 (100.00%)	65/68 (95.59%)	450	471	0.9554	7
bgm;bgs;brm;brs;ngm;nrm;nrs	16/19 (84.21%)	16/17 (94.12%)	43/44 (97.73%)	17/17 (100.00%)	71/76 (93.42%)	65/66 (98.48%)	44/45 (97.78%)	45/47 (95.74%)	23/25 (92.00%)	38/40 (95.00%)	6/6 (100.00%)	65/68 (95.59%)	449	470	0.9553	7
bgm;bgs;brs;ngm;ngs;nrm;nrs	16/19 (84.21%)	16/17 (94.12%)	43/44 (97.73%)	17/17 (100.00%)	71/76 (93.42%)	63/64 (98.44%)	44/45 (97.78%)	45/47 (95.74%)	23/25 (92.00%)	40/42 (95.24%)	6/6 (100.00%)	65/68 (95.59%)	449	470	0.9553	7
bgm;bgs;brm;brs;ngm;ngs;nrs	16/19 (84.21%)	16/17 (94.12%)	43/44 (97.73%)	17/17 (100.00%)	71/76 (93.42%)	63/64 (98.44%)	44/45 (97.78%)	45/47 (95.74%)	23/25 (92.00%)	38/40 (95.00%)	6/6 (100.00%)	66/69 (95.65%)	448	469	0.9552	7
bgm;bgs;brm;brs;ngm;ngs;nrm	16/19 (84.21%)	16/17 (94.12%)	43/44 (97.73%)	17/17 (100.00%)	71/76 (93.42%)	63/64 (98.44%)	44/45 (97.78%)	45/47 (95.74%)	23/25 (92.00%)	38/40 (95.00%)	6/6 (100.00%)	65/68 (95.59%)	447	468	0.9551	7
bgm;bgs;brm;ngm;ngs;nrm;nrs	16/19 (84.21%)	16/17 (94.12%)	43/44 (97.73%)	17/17 (100.00%)	71/76 (93.42%)	63/64 (98.44%)	44/45 (97.78%)	45/47 (95.74%)	23/25 (92.00%)	38/40 (95.00%)	6/6 (100.00%)	65/68 (95.59%)	447	468	0.9551	7
bgm;brm;brs;ngm;ngs;nrm;nrs	16/19 (84.21%)	16/17 (94.12%)	43/44 (97.73%)	17/17 (100.00%)	71/76 (93.42%)	63/64 (98.44%)	44/45 (97.78%)	45/47 (95.74%)	23/25 (92.00%)	38/40 (95.00%)	6/6 (100.00%)	65/68 (95.59%)	447	468	0.9551	7
bgs;brm;brs;ngs;nrm;nrs	16/19 (84.21%)	17/18 (94.44%)	43/44 (97.73%)	25/25 (100.00%)	74/80 (92.50%)	65/66 (98.48%)	46/47 (97.87%)	45/47 (95.74%)	23/25 (92.00%)	39/41 (95.12%)	6/6 (100.00%)	65/68 (95.59%)	464	486	0.9547	6
bgs;brs;ngm;ngs;nrm;nrs	16/19 (84.21%)	16/17 (94.12%)	46/47 (97.87%)	19/19 (100.00%)	72/77 (93.51%)	63/65 (96.92%)	46/47 (97.87%)	45/47 (95.74%)	24/26 (92.31%)	40/42 (95.24%)	6/6 (100.00%)	67/71 (94.37%)	460	483	0.9524	6
bgm;bgs;brm;brs;ngs;nrs	16/19 (84.21%)	17/18 (94.44%)	43/44 (97.73%)	17/17 (100.00%)	74/80 (92.50%)	64/65 (98.46%)	46/47 (97.87%)	45/47 (95.74%)	23/25 (92.00%)	39/41 (95.12%)	6/6 (100.00%)	66/69 (95.65%)	456	478	0.954	6
bgm;bgs;brm;brs;nrm;nrs	16/19 (84.21%)	16/17 (94.12%)	43/44 (97.73%)	17/17 (100.00%)	74/80 (92.50%)	68/69 (98.55%)	44/45 (97.78%)	45/47 (95.74%)	23/25 (92.00%)	39/41 (95.12%)	6/6 (100.00%)	65/68 (95.59%)	456	478	0.954	6
bgm;brm;brs;ngm;nrm;nrs	16/19 (84.21%)	16/17 (94.12%)	44/45 (97.78%)	17/17 (100.00%)	71/76 (93.42%)	67/68 (98.53%)	46/47 (97.87%)	45/47 (95.74%)	23/25 (92.00%)	39/41 (95.12%)	6/6 (100.00%)	65/68 (95.59%)	455	476	0.9559	6
bgm;bgs;brs;ngs;nrm;nrs	16/19 (84.21%)	16/17 (94.12%)	43/44 (97.73%)	17/17 (100.00%)	74/80 (92.50%)	64/65 (98.46%)	44/45 (97.78%)	45/47 (95.74%)	23/25 (92.00%)	41/43 (95.35%)	6/6 (100.00%)	65/68 (95.59%)	454	476	0.9538	6
bgm;bgs;brm;brs;ngs;nrm	16/19 (84.21%)	16/17 (94.12%)	43/44 (97.73%)	17/17 (100.00%)	74/80 (92.50%)	64/65 (98.46%)	44/45 (97.78%)	45/47 (95.74%)	23/25 (92.00%)	39/41 (95.12%)	6/6 (100.00%)	65/68 (95.59%)	452	474	0.9536	6
bgm;bgs;brm;ngs;nrm;nrs	16/19 (84.21%)	16/17 (94.12%)	43/44 (97.73%)	17/17 (100.00%)	74/80 (92.50%)	64/65 (98.46%)	44/45 (97.78%)	45/47 (95.74%)	23/25 (92.00%)	39/41 (95.12%)	6/6 (100.00%)	65/68 (95.59%)	452	474	0.9536	6
bgm;brm;brs;ngs;nrm;nrs	16/19 (84.21%)	16/17 (94.12%)	43/44 (97.73%)	17/17 (100.00%)	74/80 (92.50%)	64/65 (98.46%)	44/45 (97.78%)	45/47 (95.74%)	23/25 (92.00%)	39/41 (95.12%)	6/6 (100.00%)	65/68 (95.59%)	452	474	0.9536	6
bgs;brm;brs;ngm;nrm;nrs	16/19 (84.21%)	16/17 (94.12%)	43/44 (97.73%)	18/18 (100.00%)	71/76 (93.42%)	65/66 (98.48%)	46/47 (97.87%)	45/47 (95.74%)	23/25 (92.00%)	38/40 (95.00%)	6/6 (100.00%)	65/68 (95.59%)	452	473	0.9556	6
bgm;bgs;brm;brs;ngm;nrm	16/19 (84.21%)	16/17 (94.12%)	44/45 (97.78%)	17/17 (100.00%)	71/76 (93.42%)	65/66 (98.48%)	45/46 (97.83%)	45/47 (95.74%)	23/25 (92.00%)	38/40 (95.00%)	6/6 (100.00%)	65/68 (95.59%)	451	472	0.9555	6
bgm;bgs;brs;ngm;ngs;nrs	16/19 (84.21%)	16/17 (94.12%)	43/44 (97.73%)	17/17 (100.00%)	71/76 (93.42%)	63/64 (98.44%)	44/45 (97.78%)	45/47 (95.74%)	23/25 (92.00%)	41/43 (95.35%)	6/6 (100.00%)	66/69 (95.65%)	451	472	0.9555	6
bgm;bgs;brs;ngm;nrm;nrs	16/19 (84.21%)	16/17 (94.12%)	43/44 (97.73%)	17/17 (100.00%)	71/76 (93.42%)	65/66 (98.48%)	44/45 (97.78%)	45/47 (95.74%)	23/25 (92.00%)	40/42 (95.24%)	6/6 (100.00%)	65/68 (95.59%)	451	472	0.9555	6
bgs;brm;brs;ngm;ngs;nrs	16/19 (84.21%)	16/17 (94.12%)	43/44 (97.73%)	18/18 (100.00%)	71/76 (93.42%)	63/64 (98.44%)	46/47 (97.87%)	45/47 (95.74%)	23/25 (92.00%)	38/40 (95.00%)	6/6 (100.00%)	66/69 (95.65%)	451	472	0.9555	6
bgm;bgs;brm;brs;ngm;nrs	16/19 (84.21%)	16/17 (94.12%)	43/44 (97.73%)	17/17 (100.00%)	71/76 (93.42%)	65/66 (98.48%)	44/45 (97.78%)	45/47 (95.74%)	23/25 (92.00%)	38/40 (95.00%)	6/6 (100.00%)	66/69 (95.65%)	450	471	0.9554	6
bgs;brm;brs;ngm;ngs;nrm	16/19 (84.21%)	16/17 (94.12%)	43/44 (97.73%)	18/18 (100.00%)	71/76 (93.42%)	63/64 (98.44%)	46/47 (97.87%)	45/47 (95.74%)	23/25 (92.00%)	38/40 (95.00%)	6/6 (100.00%)	65/68 (95.59%)	450	471	0.9554	6
bgs;brm;ngm;ngs;nrm;nrs	16/19 (84.21%)	16/17 (94.12%)	43/44 (97.73%)	18/18 (100.00%)	71/76 (93.42%)	63/64 (98.44%)	46/47 (97.87%)	45/47 (95.74%)	23/25 (92.00%)	38/40 (95.00%)	6/6 (100.00%)	65/68 (95.59%)	450	471	0.9554	6
brm;brs;ngm;ngs;nrm;nrs	16/19 (84.21%)	16/17 (94.12%)	43/44 (97.73%)	18/18 (100.00%)	71/76 (93.42%)	63/64 (98.44%)	46/47 (97.87%)	45/47 (95.74%)	23/25 (92.00%)	38/40 (95.00%)	6/6 (100.00%)	65/68 (95.59%)	450	471	0.9554	6
bgm;bgs;brm;ngm;nrm;nrs	16/19 (84.21%)	16/17 (94.12%)	43/44 (97.73%)	17/17 (100.00%)	71/76 (93.42%)	65/66 (98.48%)	44/45 (97.78%)	45/47 (95.74%)	23/25 (92.00%)	38/40 (95.00%)	6/6 (100.00%)	65/68 (95.59%)	449	470	0.9553	6
bgm;bgs;brs;ngm;ngs;nrm	16/19 (84.21%)	16/17 (94.12%)	43/44 (97.73%)	17/17 (100.00%)	71/76 (93.42%)	63/64 (98.44%)	44/45 (97.78%)	45/47 (95.74%)	23/25 (92.00%)	40/42 (95.24%)	6/6 (100.00%)	65/68 (95.59%)	449	470	0.9553	6
bgm;bgs;ngm;ngs;nrm;nrs	16/19 (84.21%)	16/17 (94.12%)	43/44 (97.73%)	17/17 (100.00%)	71/76 (93.42%)	63/64 (98.44%)	44/45 (97.78%)	45/47 (95.74%)	23/25 (92.00%)	40/42 (95.24%)	6/6 (100.00%)	65/68 (95.59%)	449	470	0.9553	6
bgm;brs;ngm;ngs;nrm;nrs	16/19 (84.21%)	16/17 (94.12%)	43/44 (97.73%)	17/17 (100.00%)	71/76 (93.42%)	63/64 (98.44%)	44/45 (97.78%)	45/47 (95.74%)	23/25 (92.00%)	40/42 (95.24%)	6/6 (100.00%)	65/68 (95.59%)	449	470	0.9553	6
bgm;bgs;brm;brs;ngm;ngs	16/19 (84.21%)	16/17 (94.12%)	43/44 (97.73%)	17/17 (100.00%)	71/76 (93.42%)	63/64 (98.44%)	44/45 (97.78%)	45/47 (95.74%)	23/25 (92.00%)	38/40 (95.00%)	6/6 (100.00%)	66/69 (95.65%)	448	469	0.9552	6
bgm;bgs;brm;ngm;ngs;nrm	16/19 (84.21%)	16/17 (94.12%)	43/44 (97.73%)	17/17 (100.00%)	71/76 (93.42%)	63/64 (98.44%)	44/45 (97.78%)	45/47 (95.74%)	24/26 (92.31%)	38/40 (95.00%)	6/6 (100.00%)	65/68 (95.59%)	448	469	0.9552	6
bgm;bgs;brm;ngm;ngs;nrs	16/19 (84.21%)	16/17 (94.12%)	43/44 (97.73%)	17/17 (100.00%)	71/76 (93.42%)	63/64 (98.44%)	44/45 (97.78%)	45/47 (95.74%)	23/25 (92.00%)	38/40 (95.00%)	6/6 (100.00%)	66/69 (95.65%)	448	469	0.9552	6
bgm;brm;brs;ngm;ngs;nrs	16/19 (84.21%)	16/17 (94.12%)	43/44 (97.73%)	17/17 (100.00%)	71/76 (93.42%)	63/64 (98.44%)	44/45 (97.78%)	45/47 (95.74%)	23/25 (92.00%)	38/40 (95.00%)	6/6 (100.00%)	66/69 (95.65%)	448	469	0.9552	6
bgm;brm;brs;ngm;ngs;nrm	16/19 (84.21%)	16/17 (94.12%)	43/44 (97.73%)	17/17 (100.00%)	71/76 (93.42%)	63/64 (98.44%)	44/45 (97.78%)	45/47 (95.74%)	23/25 (92.00%)	38/40 (95.00%)	6/6 (100.00%)	65/68 (95.59%)	447	468	0.9551	6
bgm;brm;ngm;ngs;nrm;nrs	16/19 (84.21%)	16/17 (94.12%)	43/44 (97.73%)	17/17 (100.00%)	71/76 (93.42%)	63/64 (98.44%)	44/45 (97.78%)	45/47 (95.74%)	23/25 (92.00%)	38/40 (95.00%)	6/6 (100.00%)	65/68 (95.59%)	447	468	0.9551	6
bgs;brs;ngs;nrm;nrs	16/19 (84.21%)	17/18 (94.44%)	47/48 (97.92%)	26/26 (100.00%)	75/81 (92.59%)	65/67 (97.01%)	46/47 (97.87%)	45/47 (95.74%)	24/26 (92.31%)	41/43 (95.35%)	6/6 (100.00%)	67/71 (94.37%)	475	499	0.9519	5
bgs;brm;brs;nrm;nrs	16/19 (84.21%)	17/18 (94.44%)	43/44 (97.73%)	25/25 (100.00%)	74/80 (92.50%)	69/70 (98.57%)	46/47 (97.87%)	45/47 (95.74%)	24/26 (92.31%)	39/41 (95.12%)	6/6 (100.00%)	65/68 (95.59%)	469	491	0.9552	5
bgs;brm;brs;ngs;nrs	16/19 (84.21%)	18/19 (94.74%)	43/44 (97.73%)	25/25 (100.00%)	74/80 (92.50%)	65/66 (98.48%)	48/49 (97.96%)	45/47 (95.74%)	23/25 (92.00%)	39/41 (95.12%)	6/6 (100.00%)	66/69 (95.65%)	468	490	0.9551	5
bgs;brm;brs;ngs;nrm	16/19 (84.21%)	17/18 (94.44%)	43/44 (97.73%)	25/25 (100.00%)	74/80 (92.50%)	65/66 (98.48%)	46/47 (97.87%)	45/47 (95.74%)	23/25 (92.00%)	39/41 (95.12%)	6/6 (100.00%)	65/68 (95.59%)	464	486	0.9547	5
bgs;brm;ngs;nrm;nrs	16/19 (84.21%)	17/18 (94.44%)	43/44 (97.73%)	25/25 (100.00%)	74/80 (92.50%)	65/66 (98.48%)	46/47 (97.87%)	45/47 (95.74%)	23/25 (92.00%)	39/41 (95.12%)	6/6 (100.00%)	65/68 (95.59%)	464	486	0.9547	5
bgs;brs;ngm;ngs;nrs	16/19 (84.21%)	16/17 (94.12%)	46/47 (97.87%)	19/19 (100.00%)	72/78 (92.31%)	63/65 (96.92%)	46/47 (97.87%)	47/49 (95.92%)	24/26 (92.31%)	41/43 (95.35%)	6/6 (100.00%)	68/72 (94.44%)	464	488	0.9508	5
brm;brs;ngs;nrm;nrs	16/19 (84.21%)	17/19 (89.47%)	43/44 (97.73%)	25/25 (100.00%)	74/80 (92.50%)	65/66 (98.48%)	46/47 (97.87%)	45/47 (95.74%)	23/25 (92.00%)	39/41 (95.12%)	6/6 (100.00%)	65/68 (95.59%)	464	487	0.9528	5
bgm;brm;brs;nrm;nrs	16/19 (84.21%)	16/17 (94.12%)	44/45 (97.78%)	17/17 (100.00%)	74/80 (92.50%)	71/73 (97.26%)	46/47 (97.87%)	45/47 (95.74%)	23/25 (92.00%)	40/42 (95.24%)	6/6 (100.00%)	65/68 (95.59%)	463	486	0.9527	5
bgs;brs;ngm;nrm;nrs	16/19 (84.21%)	16/17 (94.12%)	46/47 (97.87%)	19/19 (100.00%)	72/77 (93.51%)	65/67 (97.01%)	46/47 (97.87%)	45/47 (95.74%)	24/26 (92.31%)	40/42 (95.24%)	6/6 (100.00%)	67/71 (94.37%)	462	485	0.9526	5
bgm;bgs;brm;brs;nrs	16/19 (84.21%)	17/18 (94.44%)	44/45 (97.78%)	17/17 (100.00%)	74/81 (91.36%)	68/69 (98.55%)	46/47 (97.87%)	45/47 (95.74%)	23/25 (92.00%)	39/41 (95.12%)	6/6 (100.00%)	66/69 (95.65%)	461	484	0.9525	5
bgs;brs;ngm;ngs;nrm	16/19 (84.21%)	16/17 (94.12%)	46/47 (97.87%)	19/19 (100.00%)	72/77 (93.51%)	63/65 (96.92%)	46/47 (97.87%)	45/47 (95.74%)	24/26 (92.31%)	40/42 (95.24%)	6/6 (100.00%)	67/71 (94.37%)	460	483	0.9524	5
bgs;ngm;ngs;nrm;nrs	16/19 (84.21%)	16/17 (94.12%)	46/47 (97.87%)	19/19 (100.00%)	72/77 (93.51%)	63/65 (96.92%)	46/47 (97.87%)	45/47 (95.74%)	24/26 (92.31%)	40/42 (95.24%)	6/6 (100.00%)	67/71 (94.37%)	460	483	0.9524	5
brs;ngm;ngs;nrm;nrs	16/19 (84.21%)	16/17 (94.12%)	46/47 (97.87%)	19/19 (100.00%)	72/77 (93.51%)	63/65 (96.92%)	46/47 (97.87%)	45/47 (95.74%)	24/26 (92.31%)	40/42 (95.24%)	6/6 (100.00%)	67/71 (94.37%)	460	483	0.9524	5
bgm;bgs;brs;ngs;nrs	16/19 (84.21%)	17/18 (94.44%)	43/44 (97.73%)	17/17 (100.00%)	74/80 (92.50%)	64/65 (98.46%)	46/47 (97.87%)	45/47 (95.74%)	23/25 (92.00%)	42/44 (95.45%)	6/6 (100.00%)	66/69 (95.65%)	459	481	0.9543	5
bgm;bgs;brm;brs;nrm	16/19 (84.21%)	16/17 (94.12%)	44/45 (97.78%)	17/17 (100.00%)	74/80 (92.50%)	68/69 (98.55%)	45/46 (97.83%)	45/47 (95.74%)	23/25 (92.00%)	39/41 (95.12%)	6/6 (100.00%)	65/68 (95.59%)	458	480	0.9542	5
bgm;bgs;brs;nrm;nrs	16/19 (84.21%)	16/17 (94.12%)	43/44 (97.73%)	17/17 (100.00%)	74/80 (92.50%)	68/69 (98.55%)	44/45 (97.78%)	45/47 (95.74%)	23/25 (92.00%)	41/43 (95.35%)	6/6 (100.00%)	65/68 (95.59%)	458	480	0.9542	5
brm;brs;ngm;nrm;nrs	16/19 (84.21%)	16/17 (94.12%)	44/45 (97.78%)	18/18 (100.00%)	71/76 (93.42%)	67/68 (98.53%)	48/49 (97.96%)	45/47 (95.74%)	23/25 (92.00%)	39/41 (95.12%)	6/6 (100.00%)	65/68 (95.59%)	458	479	0.9562	5
bgm;brm;brs;ngm;nrm	16/19 (84.21%)	16/17 (94.12%)	45/46 (97.83%)	17/17 (100.00%)	71/76 (93.42%)	67/68 (98.53%)	47/48 (97.92%)	45/47 (95.74%)	23/25 (92.00%)	39/41 (95.12%)	6/6 (100.00%)	65/68 (95.59%)	457	478	0.9561	5
bgm;brs;ngm;nrm;nrs	16/19 (84.21%)	16/17 (94.12%)	44/45 (97.78%)	17/17 (100.00%)	71/76 (93.42%)	67/68 (98.53%)	46/47 (97.87%)	45/47 (95.74%)	23/25 (92.00%)	41/43 (95.35%)	6/6 (100.00%)	65/68 (95.59%)	457	478	0.9561	5
bgm;bgs;brm;brs;ngs	16/19 (84.21%)	17/18 (94.44%)	43/44 (97.73%)	17/17 (100.00%)	74/80 (92.50%)	64/65 (98.46%)	46/47 (97.87%)	45/47 (95.74%)	23/25 (92.00%)	39/41 (95.12%)	6/6 (100.00%)	66/69 (95.65%)	456	478	0.954	5
bgm;bgs;brm;ngs;nrs	16/19 (84.21%)	17/18 (94.44%)	43/44 (97.73%)	17/17 (100.00%)	74/80 (92.50%)	64/65 (98.46%)	46/47 (97.87%)	45/47 (95.74%)	23/25 (92.00%)	39/41 (95.12%)	6/6 (100.00%)	66/69 (95.65%)	456	478	0.954	5
bgm;bgs;brm;nrm;nrs	16/19 (84.21%)	16/17 (94.12%)	43/44 (97.73%)	17/17 (100.00%)	74/80 (92.50%)	68/69 (98.55%)	44/45 (97.78%)	45/47 (95.74%)	23/25 (92.00%)	39/41 (95.12%)	6/6 (100.00%)	65/68 (95.59%)	456	478	0.954	5
bgm;brm;brs;ngm;nrs	16/19 (84.21%)	16/17 (94.12%)	44/45 (97.78%)	17/17 (100.00%)	71/76 (93.42%)	67/68 (98.53%)	46/47 (97.87%)	45/47 (95.74%)	23/25 (92.00%)	39/41 (95.12%)	6/6 (100.00%)	66/69 (95.65%)	456	477	0.956	5
bgm;brm;brs;ngs;nrs	16/19 (84.21%)	17/18 (94.44%)	43/44 (97.73%)	17/17 (100.00%)	74/80 (92.50%)	64/65 (98.46%)	46/47 (97.87%)	45/47 (95.74%)	23/25 (92.00%)	39/41 (95.12%)	6/6 (100.00%)	66/69 (95.65%)	456	478	0.954	5
bgm;brm;ngm;nrm;nrs	16/19 (84.21%)	16/17 (94.12%)	44/45 (97.78%)	17/17 (100.00%)	71/76 (93.42%)	67/68 (98.53%)	46/47 (97.87%)	45/47 (95.74%)	23/25 (92.00%)	39/41 (95.12%)	6/6 (100.00%)	65/68 (95.59%)	455	476	0.9559	5
bgm;bgs;brs;ngs;nrm	16/19 (84.21%)	16/17 (94.12%)	43/44 (97.73%)	17/17 (100.00%)	74/80 (92.50%)	64/65 (98.46%)	44/45 (97.78%)	45/47 (95.74%)	23/25 (92.00%)	41/43 (95.35%)	6/6 (100.00%)	65/68 (95.59%)	454	476	0.9538	5
bgm;bgs;ngs;nrm;nrs	16/19 (84.21%)	16/17 (94.12%)	43/44 (97.73%)	17/17 (100.00%)	74/80 (92.50%)	64/65 (98.46%)	44/45 (97.78%)	45/47 (95.74%)	23/25 (92.00%)	41/43 (95.35%)	6/6 (100.00%)	65/68 (95.59%)	454	476	0.9538	5
bgm;brs;ngs;nrm;nrs	16/19 (84.21%)	16/17 (94.12%)	43/44 (97.73%)	17/17 (100.00%)	74/80 (92.50%)	64/65 (98.46%)	44/45 (97.78%)	45/47 (95.74%)	23/25 (92.00%)	41/43 (95.35%)	6/6 (100.00%)	65/68 (95.59%)	454	476	0.9538	5
bgs;brm;brs;ngm;nrm	16/19 (84.21%)	16/17 (94.12%)	44/45 (97.78%)	18/18 (100.00%)	71/76 (93.42%)	65/66 (98.48%)	47/48 (97.92%)	45/47 (95.74%)	23/25 (92.00%)	38/40 (95.00%)	6/6 (100.00%)	65/68 (95.59%)	454	475	0.9558	5
bgm;bgs;brm;brs;ngm	16/19 (84.21%)	16/17 (94.12%)	45/46 (97.83%)	17/17 (100.00%)	71/76 (93.42%)	65/66 (98.48%)	45/46 (97.83%)	45/47 (95.74%)	23/25 (92.00%)	38/40 (95.00%)	6/6 (100.00%)	66/69 (95.65%)	453	474	0.9557	5
bgm;bgs;brm;ngs;nrm	16/19 (84.21%)	16/17 (94.12%)	43/44 (97.73%)	17/17 (100.00%)	74/80 (92.50%)	64/65 (98.46%)	44/45 (97.78%)	45/47 (95.74%)	24/26 (92.31%)	39/41 (95.12%)	6/6 (100.00%)	65/68 (95.59%)	453	475	0.9537	5
bgm;bgs;brs;ngm;nrm	16/19 (84.21%)	16/17 (94.12%)	44/45 (97.78%)	17/18 (94.44%)	71/76 (93.42%)	65/66 (98.48%)	45/46 (97.83%)	45/47 (95.74%)	23/25 (92.00%)	40/42 (95.24%)	6/6 (100.00%)	65/68 (95.59%)	453	475	0.9537	5
bgm;bgs;brs;ngm;nrs	16/19 (84.21%)	16/17 (94.12%)	43/44 (97.73%)	17/17 (100.00%)	71/76 (93.42%)	65/66 (98.48%)	44/45 (97.78%)	45/47 (95.74%)	23/25 (92.00%)	41/43 (95.35%)	6/6 (100.00%)	66/69 (95.65%)	453	474	0.9557	5
bgs;brm;brs;ngm;nrs	16/19 (84.21%)	16/17 (94.12%)	43/44 (97.73%)	18/18 (100.00%)	71/76 (93.42%)	65/66 (98.48%)	46/47 (97.87%)	45/47 (95.74%)	23/25 (92.00%)	38/40 (95.00%)	6/6 (100.00%)	66/69 (95.65%)	453	474	0.9557	5
bgm;bgs;brm;ngm;nrm	16/19 (84.21%)	16/17 (94.12%)	44/45 (97.78%)	17/17 (100.00%)	71/76 (93.42%)	65/66 (98.48%)	45/46 (97.83%)	45/47 (95.74%)	24/26 (92.31%)	38/40 (95.00%)	6/6 (100.00%)	65/68 (95.59%)	452	473	0.9556	5
bgm;brm;brs;ngs;nrm	16/19 (84.21%)	16/17 (94.12%)	43/44 (97.73%)	17/17 (100.00%)	74/80 (92.50%)	64/65 (98.46%)	44/45 (97.78%)	45/47 (95.74%)	23/25 (92.00%)	39/41 (95.12%)	6/6 (100.00%)	65/68 (95.59%)	452	474	0.9536	5
bgm;brm;ngs;nrm;nrs	16/19 (84.21%)	16/17 (94.12%)	43/44 (97.73%)	17/17 (100.00%)	74/80 (92.50%)	64/65 (98.46%)	44/45 (97.78%)	45/47 (95.74%)	23/25 (92.00%)	39/41 (95.12%)	6/6 (100.00%)	65/68 (95.59%)	452	474	0.9536	5
bgs;brm;ngm;nrm;nrs	16/19 (84.21%)	16/17 (94.12%)	43/44 (97.73%)	18/18 (100.00%)	71/76 (93.42%)	65/66 (98.48%)	46/47 (97.87%)	45/47 (95.74%)	23/25 (92.00%)	38/40 (95.00%)	6/6 (100.00%)	65/68 (95.59%)	452	473	0.9556	5
bgm;bgs;brs;ngm;ngs	16/19 (84.21%)	16/17 (94.12%)	43/44 (97.73%)	17/17 (100.00%)	71/76 (93.42%)	63/64 (98.44%)	44/45 (97.78%)	45/47 (95.74%)	23/25 (92.00%)	41/43 (95.35%)	6/6 (100.00%)	66/69 (95.65%)	451	472	0.9555	5
bgm;bgs;ngm;ngs;nrs	16/19 (84.21%)	16/17 (94.12%)	43/44 (97.73%)	17/17 (100.00%)	71/76 (93.42%)	63/64 (98.44%)	44/45 (97.78%)	45/47 (95.74%)	23/25 (92.00%)	41/43 (95.35%)	6/6 (100.00%)	66/69 (95.65%)	451	472	0.9555	5
bgm;bgs;ngm;nrm;nrs	16/19 (84.21%)	16/17 (94.12%)	43/44 (97.73%)	17/17 (100.00%)	71/76 (93.42%)	65/66 (98.48%)	44/45 (97.78%)	45/47 (95.74%)	23/25 (92.00%)	40/42 (95.24%)	6/6 (100.00%)	65/68 (95.59%)	451	472	0.9555	5
bgm;brs;ngm;ngs;nrs	16/19 (84.21%)	16/17 (94.12%)	43/44 (97.73%)	17/17 (100.00%)	71/76 (93.42%)	63/64 (98.44%)	44/45 (97.78%)	45/47 (95.74%)	23/25 (92.00%)	41/43 (95.35%)	6/6 (100.00%)	66/69 (95.65%)	451	472	0.9555	5
bgs;brm;brs;ngm;ngs	16/19 (84.21%)	16/17 (94.12%)	43/44 (97.73%)	18/18 (100.00%)	71/76 (93.42%)	63/64 (98.44%)	46/47 (97.87%)	45/47 (95.74%)	23/25 (92.00%)	38/40 (95.00%)	6/6 (100.00%)	66/69 (95.65%)	451	472	0.9555	5
bgs;brm;ngm;ngs;nrm	16/19 (84.21%)	16/17 (94.12%)	43/44 (97.73%)	18/18 (100.00%)	71/76 (93.42%)	63/64 (98.44%)	46/47 (97.87%)	45/47 (95.74%)	24/26 (92.31%)	38/40 (95.00%)	6/6 (100.00%)	65/68 (95.59%)	451	472	0.9555	5
bgs;brm;ngm;ngs;nrs	16/19 (84.21%)	16/17 (94.12%)	43/44 (97.73%)	18/18 (100.00%)	71/76 (93.42%)	63/64 (98.44%)	46/47 (97.87%)	45/47 (95.74%)	23/25 (92.00%)	38/40 (95.00%)	6/6 (100.00%)	66/69 (95.65%)	451	472	0.9555	5
brm;brs;ngm;ngs;nrs	16/19 (84.21%)	16/17 (94.12%)	43/44 (97.73%)	18/18 (100.00%)	71/76 (93.42%)	63/64 (98.44%)	46/47 (97.87%)	45/47 (95.74%)	23/25 (92.00%)	38/40 (95.00%)	6/6 (100.00%)	66/69 (95.65%)	451	472	0.9555	5
bgm;bgs;brm;ngm;nrs	16/19 (84.21%)	16/17 (94.12%)	43/44 (97.73%)	17/17 (100.00%)	71/76 (93.42%)	65/66 (98.48%)	44/45 (97.78%)	45/47 (95.74%)	23/25 (92.00%)	38/40 (95.00%)	6/6 (100.00%)	66/69 (95.65%)	450	471	0.9554	5
bgm;bgs;ngm;ngs;nrm	16/19 (84.21%)	16/17 (94.12%)	43/44 (97.73%)	17/17 (100.00%)	71/76 (93.42%)	63/64 (98.44%)	44/45 (97.78%)	45/47 (95.74%)	24/26 (92.31%)	40/42 (95.24%)	6/6 (100.00%)	65/68 (95.59%)	450	471	0.9554	5
brm;brs;ngm;ngs;nrm	16/19 (84.21%)	16/17 (94.12%)	43/44 (97.73%)	18/18 (100.00%)	71/76 (93.42%)	63/64 (98.44%)	46/47 (97.87%)	45/47 (95.74%)	23/25 (92.00%)	38/40 (95.00%)	6/6 (100.00%)	65/68 (95.59%)	450	471	0.9554	5
brm;ngm;ngs;nrm;nrs	16/19 (84.21%)	16/17 (94.12%)	43/44 (97.73%)	18/18 (100.00%)	71/76 (93.42%)	63/64 (98.44%)	46/47 (97.87%)	45/47 (95.74%)	23/25 (92.00%)	38/40 (95.00%)	6/6 (100.00%)	65/68 (95.59%)	450	471	0.9554	5
bgm;bgs;brm;ngm;ngs	16/19 (84.21%)	16/17 (94.12%)	43/44 (97.73%)	17/17 (100.00%)	71/76 (93.42%)	63/64 (98.44%)	44/45 (97.78%)	45/47 (95.74%)	24/26 (92.31%)	38/40 (95.00%)	6/6 (100.00%)	66/69 (95.65%)	449	470	0.9553	5
bgm;brm;ngm;ngs;nrm	16/19 (84.21%)	16/17 (94.12%)	43/44 (97.73%)	17/17 (100.00%)	71/76 (93.42%)	63/64 (98.44%)	44/45 (97.78%)	46/48 (95.83%)	24/26 (92.31%)	38/40 (95.00%)	6/6 (100.00%)	65/68 (95.59%)	449	470	0.9553	5
bgm;brs;ngm;ngs;nrm	16/19 (84.21%)	16/17 (94.12%)	43/44 (97.73%)	17/17 (100.00%)	71/76 (93.42%)	63/64 (98.44%)	44/45 (97.78%)	45/47 (95.74%)	23/25 (92.00%)	40/42 (95.24%)	6/6 (100.00%)	65/68 (95.59%)	449	470	0.9553	5
bgm;ngm;ngs;nrm;nrs	16/19 (84.21%)	16/17 (94.12%)	43/44 (97.73%)	17/17 (100.00%)	71/76 (93.42%)	63/64 (98.44%)	44/45 (97.78%)	45/47 (95.74%)	23/25 (92.00%)	40/42 (95.24%)	6/6 (100.00%)	65/68 (95.59%)	449	470	0.9553	5
bgm;brm;brs;ngm;ngs	16/19 (84.21%)	16/17 (94.12%)	43/44 (97.73%)	17/17 (100.00%)	71/76 (93.42%)	63/64 (98.44%)	44/45 (97.78%)	45/47 (95.74%)	23/25 (92.00%)	38/40 (95.00%)	6/6 (100.00%)	66/69 (95.65%)	448	469	0.9552	5
bgm;brm;ngm;ngs;nrs	16/19 (84.21%)	16/17 (94.12%)	43/44 (97.73%)	17/17 (100.00%)	71/76 (93.42%)	63/64 (98.44%)	44/45 (97.78%)	45/47 (95.74%)	23/25 (92.00%)	38/40 (95.00%)	6/6 (100.00%)	66/69 (95.65%)	448	469	0.9552	5
bgs;brs;ngs;nrs	16/21 (76.19%)	18/22 (81.82%)	47/49 (95.92%)	27/28 (96.43%)	76/85 (89.41%)	65/68 (95.59%)	49/51 (96.08%)	47/50 (94.00%)	24/28 (85.71%)	42/48 (87.50%)	7/8 (87.50%)	69/77 (89.61%)	487	535	0.9103	4
bgs;brs;nrm;nrs	16/19 (84.21%)	17/18 (94.44%)	47/48 (97.92%)	26/26 (100.00%)	75/81 (92.59%)	69/71 (97.18%)	46/47 (97.87%)	45/47 (95.74%)	25/27 (92.59%)	41/43 (95.35%)	6/6 (100.00%)	67/71 (94.37%)	480	504	0.9524	4
brm;brs;nrm;nrs	16/23 (69.57%)	17/23 (73.91%)	44/45 (97.78%)	25/25 (100.00%)	74/80 (92.50%)	72/74 (97.30%)	48/49 (97.96%)	45/47 (95.74%)	24/26 (92.31%)	40/42 (95.24%)	7/7 (100.00%)	65/68 (95.59%)	477	509	0.9371	4
bgs;brs;ngs;nrm	16/19 (84.21%)	17/18 (94.44%)	47/48 (97.92%)	26/26 (100.00%)	75/81 (92.59%)	65/67 (97.01%)	46/47 (97.87%)	45/47 (95.74%)	24/26 (92.31%)	41/43 (95.35%)	6/6 (100.00%)	67/71 (94.37%)	475	499	0.9519	4
bgs;ngs;nrm;nrs	16/19 (84.21%)	17/18 (94.44%)	47/48 (97.92%)	26/26 (100.00%)	75/81 (92.59%)	65/67 (97.01%)	46/47 (97.87%)	45/47 (95.74%)	24/26 (92.31%)	41/43 (95.35%)	6/6 (100.00%)	67/71 (94.37%)	475	499	0.9519	4
brs;ngs;nrm;nrs	16/19 (84.21%)	17/19 (89.47%)	47/48 (97.92%)	26/26 (100.00%)	75/81 (92.59%)	65/67 (97.01%)	46/47 (97.87%)	45/47 (95.74%)	24/26 (92.31%)	41/43 (95.35%)	6/6 (100.00%)	67/71 (94.37%)	475	500	0.95	4
bgs;brm;brs;nrs	16/19 (84.21%)	18/19 (94.74%)	44/45 (97.78%)	25/25 (100.00%)	74/81 (91.36%)	69/71 (97.18%)	48/49 (97.96%)	45/47 (95.74%)	24/26 (92.31%)	39/41 (95.12%)	6/6 (100.00%)	66/69 (95.65%)	474	498	0.9518	4
bgs;brm;brs;nrm	16/19 (84.21%)	17/18 (94.44%)	44/45 (97.78%)	25/25 (100.00%)	74/80 (92.50%)	69/70 (98.57%)	47/48 (97.92%)	45/47 (95.74%)	24/26 (92.31%)	39/41 (95.12%)	6/6 (100.00%)	65/68 (95.59%)	471	493	0.9554	4
bgs;brm;nrm;nrs	16/19 (84.21%)	17/18 (94.44%)	43/44 (97.73%)	25/25 (100.00%)	74/80 (92.50%)	69/70 (98.57%)	46/47 (97.87%)	45/47 (95.74%)	24/26 (92.31%)	39/41 (95.12%)	6/6 (100.00%)	65/68 (95.59%)	469	491	0.9552	4
brs;ngm;nrm;nrs	16/19 (84.21%)	16/17 (94.12%)	47/48 (97.92%)	19/19 (100.00%)	72/77 (93.51%)	67/69 (97.10%)	49/50 (98.00%)	45/47 (95.74%)	24/26 (92.31%)	41/43 (95.35%)	6/6 (100.00%)	67/71 (94.37%)	469	492	0.9533	4
bgm;brm;brs;nrs	16/19 (84.21%)	17/18 (94.44%)	45/46 (97.83%)	17/17 (100.00%)	74/81 (91.36%)	71/73 (97.26%)	48/49 (97.96%)	45/47 (95.74%)	23/25 (92.00%)	40/42 (95.24%)	6/6 (100.00%)	66/69 (95.65%)	468	492	0.9512	4
bgs;brm;brs;ngs	16/19 (84.21%)	18/19 (94.74%)	43/44 (97.73%)	25/25 (100.00%)	74/80 (92.50%)	65/66 (98.48%)	48/49 (97.96%)	45/47 (95.74%)	23/25 (92.00%)	39/41 (95.12%)	6/6 (100.00%)	66/69 (95.65%)	468	490	0.9551	4
bgs;brm;ngs;nrs	16/19 (84.21%)	18/19 (94.74%)	43/44 (97.73%)	25/25 (100.00%)	74/80 (92.50%)	65/66 (98.48%)	48/49 (97.96%)	45/47 (95.74%)	23/25 (92.00%)	39/41 (95.12%)	6/6 (100.00%)	66/69 (95.65%)	468	490	0.9551	4
brm;brs;ngs;nrs	16/19 (84.21%)	18/20 (90.00%)	43/44 (97.73%)	25/25 (100.00%)	74/80 (92.50%)	65/66 (98.48%)	48/49 (97.96%)	45/47 (95.74%)	23/25 (92.00%)	39/41 (95.12%)	6/6 (100.00%)	66/69 (95.65%)	468	491	0.9532	4
bgm;bgs;brm;brs	16/19 (84.21%)	17/18 (94.44%)	46/47 (97.87%)	17/17 (100.00%)	74/82 (90.24%)	69/70 (98.57%)	49/50 (98.00%)	45/47 (95.74%)	23/25 (92.00%)	39/41 (95.12%)	6/7 (85.71%)	66/69 (95.65%)	467	492	0.9492	4
bgm;brm;brs;nrm	16/20 (80.00%)	16/17 (94.12%)	45/46 (97.83%)	17/17 (100.00%)	74/80 (92.50%)	71/73 (97.26%)	47/48 (97.92%)	45/47 (95.74%)	23/25 (92.00%)	41/43 (95.35%)	6/6 (100.00%)	65/68 (95.59%)	466	490	0.951	4
bgm;brm;ngm;nrm	17/21 (80.95%)	16/17 (94.12%)	47/49 (95.92%)	17/18 (94.44%)	71/76 (93.42%)	69/70 (98.57%)	47/48 (97.92%)	48/50 (96.00%)	24/26 (92.31%)	39/42 (92.86%)	6/6 (100.00%)	65/68 (95.59%)	466	491	0.9491	4
bgs;brs;ngm;nrs	16/19 (84.21%)	16/17 (94.12%)	46/47 (97.87%)	19/19 (100.00%)	72/78 (92.31%)	65/67 (97.01%)	46/47 (97.87%)	47/49 (95.92%)	24/26 (92.31%)	41/43 (95.35%)	6/6 (100.00%)	68/72 (94.44%)	466	490	0.951	4
bgm;brs;nrm;nrs	16/19 (84.21%)	16/17 (94.12%)	44/45 (97.78%)	17/17 (100.00%)	74/80 (92.50%)	71/73 (97.26%)	46/47 (97.87%)	45/47 (95.74%)	23/25 (92.00%)	42/44 (95.45%)	6/6 (100.00%)	65/68 (95.59%)	465	488	0.9529	4
bgs;brm;ngs;nrm	16/19 (84.21%)	17/18 (94.44%)	43/44 (97.73%)	25/25 (100.00%)	74/80 (92.50%)	65/66 (98.48%)	46/47 (97.87%)	45/47 (95.74%)	24/26 (92.31%)	39/41 (95.12%)	6/6 (100.00%)	65/68 (95.59%)	465	487	0.9548	4
bgm;bgs;brs;nrs	16/19 (84.21%)	17/18 (94.44%)	44/45 (97.78%)	17/17 (100.00%)	74/82 (90.24%)	68/69 (98.55%)	46/47 (97.87%)	45/47 (95.74%)	23/25 (92.00%)	42/44 (95.45%)	6/6 (100.00%)	66/69 (95.65%)	464	488	0.9508	4
bgs;brs;ngm;ngs	16/19 (84.21%)	16/17 (94.12%)	46/47 (97.87%)	19/19 (100.00%)	72/78 (92.31%)	63/65 (96.92%)	46/47 (97.87%)	47/49 (95.92%)	24/26 (92.31%)	41/43 (95.35%)	6/6 (100.00%)	68/72 (94.44%)	464	488	0.9508	4
bgs;brs;ngm;nrm	16/19 (84.21%)	16/17 (94.12%)	47/48 (97.92%)	19/20 (95.00%)	72/77 (93.51%)	65/67 (97.01%)	47/48 (97.92%)	45/47 (95.74%)	24/26 (92.31%)	40/42 (95.24%)	6/6 (100.00%)	67/71 (94.37%)	464	488	0.9508	4
bgs;ngm;ngs;nrs	16/19 (84.21%)	16/17 (94.12%)	46/47 (97.87%)	19/19 (100.00%)	72/78 (92.31%)	63/65 (96.92%)	46/47 (97.87%)	47/49 (95.92%)	24/26 (92.31%)	41/43 (95.35%)	6/6 (100.00%)	68/72 (94.44%)	464	488	0.9508	4
brm;brs;ngs;nrm	16/19 (84.21%)	17/19 (89.47%)	43/44 (97.73%)	25/25 (100.00%)	74/80 (92.50%)	65/66 (98.48%)	46/47 (97.87%)	45/47 (95.74%)	23/25 (92.00%)	39/41 (95.12%)	6/6 (100.00%)	65/68 (95.59%)	464	487	0.9528	4
brm;ngs;nrm;nrs	16/19 (84.21%)	17/19 (89.47%)	43/44 (97.73%)	25/25 (100.00%)	74/80 (92.50%)	65/66 (98.48%)	46/47 (97.87%)	45/47 (95.74%)	23/25 (92.00%)	39/41 (95.12%)	6/6 (100.00%)	65/68 (95.59%)	464	487	0.9528	4
brs;ngm;ngs;nrs	16/19 (84.21%)	16/17 (94.12%)	46/47 (97.87%)	19/19 (100.00%)	72/78 (92.31%)	63/65 (96.92%)	46/47 (97.87%)	47/49 (95.92%)	24/26 (92.31%)	41/43 (95.35%)	6/6 (100.00%)	68/72 (94.44%)	464	488	0.9508	4
bgm;brm;nrm;nrs	16/19 (84.21%)	16/17 (94.12%)	44/45 (97.78%)	17/17 (100.00%)	74/80 (92.50%)	71/73 (97.26%)	46/47 (97.87%)	45/47 (95.74%)	23/25 (92.00%)	40/42 (95.24%)	6/6 (100.00%)	65/68 (95.59%)	463	486	0.9527	4
bgs;ngm;nrm;nrs	16/19 (84.21%)	16/17 (94.12%)	46/47 (97.87%)	19/19 (100.00%)	72/77 (93.51%)	65/67 (97.01%)	46/47 (97.87%)	45/47 (95.74%)	24/26 (92.31%)	40/42 (95.24%)	6/6 (100.00%)	67/71 (94.37%)	462	485	0.9526	4
bgm;bgs;brm;nrs	16/19 (84.21%)	17/18 (94.44%)	44/45 (97.78%)	17/17 (100.00%)	74/81 (91.36%)	68/69 (98.55%)	46/47 (97.87%)	45/47 (95.74%)	23/25 (92.00%)	39/41 (95.12%)	6/6 (100.00%)	66/69 (95.65%)	461	484	0.9525	4
bgs;ngm;ngs;nrm	16/19 (84.21%)	16/17 (94.12%)	46/47 (97.87%)	19/19 (100.00%)	72/77 (93.51%)	63/65 (96.92%)	46/47 (97.87%)	45/47 (95.74%)	25/27 (92.59%)	40/42 (95.24%)	6/6 (100.00%)	67/71 (94.37%)	461	484	0.9525	4
bgm;bgs;brs;nrm	16/19 (84.21%)	16/17 (94.12%)	44/45 (97.78%)	17/18 (94.44%)	74/80 (92.50%)	68/69 (98.55%)	45/46 (97.83%)	45/47 (95.74%)	23/25 (92.00%)	41/43 (95.35%)	6/6 (100.00%)	65/68 (95.59%)	460	483	0.9524	4
brm;brs;ngm;nrm	16/19 (84.21%)	16/17 (94.12%)	45/46 (97.83%)	18/18 (100.00%)	71/76 (93.42%)	67/68 (98.53%)	49/50 (98.00%)	45/47 (95.74%)	23/25 (92.00%)	39/41 (95.12%)	6/6 (100.00%)	65/68 (95.59%)	460	481	0.9563	4
brs;ngm;ngs;nrm	16/19 (84.21%)	16/17 (94.12%)	46/47 (97.87%)	19/19 (100.00%)	72/77 (93.51%)	63/65 (96.92%)	46/47 (97.87%)	45/47 (95.74%)	24/26 (92.31%)	40/42 (95.24%)	6/6 (100.00%)	67/71 (94.37%)	460	483	0.9524	4
ngm;ngs;nrm;nrs	16/19 (84.21%)	16/17 (94.12%)	46/48 (95.83%)	19/19 (100.00%)	72/77 (93.51%)	63/65 (96.92%)	46/47 (97.87%)	45/48 (93.75%)	24/27 (88.89%)	40/42 (95.24%)	6/6 (100.00%)	67/71 (94.37%)	460	486	0.9465	4
bgm;bgs;brm;nrm	16/19 (84.21%)	16/17 (94.12%)	44/45 (97.78%)	17/17 (100.00%)	74/80 (92.50%)	68/69 (98.55%)	45/46 (97.83%)	45/47 (95.74%)	24/26 (92.31%)	39/41 (95.12%)	6/6 (100.00%)	65/68 (95.59%)	459	481	0.9543	4
bgm;bgs;brs;ngs	16/19 (84.21%)	17/18 (94.44%)	43/44 (97.73%)	17/17 (100.00%)	74/80 (92.50%)	64/65 (98.46%)	46/47 (97.87%)	45/47 (95.74%)	23/25 (92.00%)	42/44 (95.45%)	6/6 (100.00%)	66/69 (95.65%)	459	481	0.9543	4
bgm;bgs;ngs;nrs	16/19 (84.21%)	17/18 (94.44%)	43/44 (97.73%)	17/17 (100.00%)	74/80 (92.50%)	64/65 (98.46%)	46/47 (97.87%)	45/47 (95.74%)	23/25 (92.00%)	42/44 (95.45%)	6/6 (100.00%)	66/69 (95.65%)	459	481	0.9543	4
bgm;brm;brs;ngm	16/19 (84.21%)	16/17 (94.12%)	46/47 (97.87%)	17/17 (100.00%)	71/76 (93.42%)	67/68 (98.53%)	47/48 (97.92%)	45/47 (95.74%)	23/25 (92.00%)	39/41 (95.12%)	6/6 (100.00%)	66/69 (95.65%)	459	480	0.9562	4
bgm;brs;ngm;nrm	16/19 (84.21%)	16/17 (94.12%)	45/46 (97.83%)	17/18 (94.44%)	71/76 (93.42%)	67/68 (98.53%)	47/48 (97.92%)	45/47 (95.74%)	23/25 (92.00%)	41/43 (95.35%)	6/6 (100.00%)	65/68 (95.59%)	459	481	0.9543	4
bgm;brs;ngm;nrs	16/19 (84.21%)	16/17 (94.12%)	44/45 (97.78%)	17/17 (100.00%)	71/76 (93.42%)	67/68 (98.53%)	46/47 (97.87%)	45/47 (95.74%)	23/25 (92.00%)	42/44 (95.45%)	6/6 (100.00%)	66/69 (95.65%)	459	480	0.9562	4
bgm;brs;ngs;nrs	16/19 (84.21%)	17/18 (94.44%)	43/44 (97.73%)	17/17 (100.00%)	74/80 (92.50%)	64/65 (98.46%)	46/47 (97.87%)	45/47 (95.74%)	23/25 (92.00%)	42/44 (95.45%)	6/6 (100.00%)	66/69 (95.65%)	459	481	0.9543	4
brm;brs;ngm;nrs	16/19 (84.21%)	16/17 (94.12%)	44/45 (97.78%)	18/18 (100.00%)	71/76 (93.42%)	67/68 (98.53%)	48/49 (97.96%)	45/47 (95.74%)	23/25 (92.00%)	39/41 (95.12%)	6/6 (100.00%)	66/69 (95.65%)	459	480	0.9562	4
bgm;bgs;nrm;nrs	16/19 (84.21%)	16/17 (94.12%)	43/44 (97.73%)	17/17 (100.00%)	74/80 (92.50%)	68/69 (98.55%)	44/45 (97.78%)	45/47 (95.74%)	23/25 (92.00%)	41/43 (95.35%)	6/6 (100.00%)	65/68 (95.59%)	458	480	0.9542	4
brm;ngm;nrm;nrs	16/19 (84.21%)	16/17 (94.12%)	44/45 (97.78%)	18/18 (100.00%)	71/76 (93.42%)	67/68 (98.53%)	48/49 (97.96%)	45/47 (95.74%)	23/25 (92.00%)	39/41 (95.12%)	6/6 (100.00%)	65/68 (95.59%)	458	479	0.9562	4
bgm;bgs;brm;ngs	16/19 (84.21%)	17/18 (94.44%)	43/44 (97.73%)	17/17 (100.00%)	74/80 (92.50%)	64/65 (98.46%)	46/47 (97.87%)	45/47 (95.74%)	24/26 (92.31%)	39/41 (95.12%)	6/6 (100.00%)	66/69 (95.65%)	457	479	0.9541	4
bgm;ngm;nrm;nrs	16/19 (84.21%)	16/17 (94.12%)	44/45 (97.78%)	17/17 (100.00%)	71/76 (93.42%)	67/68 (98.53%)	46/47 (97.87%)	45/47 (95.74%)	23/25 (92.00%)	41/43 (95.35%)	6/6 (100.00%)	65/68 (95.59%)	457	478	0.9561	4
bgm;bgs;brs;ngm	16/19 (84.21%)	16/17 (94.12%)	45/46 (97.83%)	17/18 (94.44%)	71/76 (93.42%)	65/66 (98.48%)	45/46 (97.83%)	45/47 (95.74%)	23/25 (92.00%)	41/43 (95.35%)	6/6 (100.00%)	66/69 (95.65%)	456	478	0.954	4
bgm;brm;brs;ngs	16/19 (84.21%)	17/18 (94.44%)	43/44 (97.73%)	17/17 (100.00%)	74/80 (92.50%)	64/65 (98.46%)	46/47 (97.87%)	45/47 (95.74%)	23/25 (92.00%)	39/41 (95.12%)	6/6 (100.00%)	66/69 (95.65%)	456	478	0.954	4
bgm;brm;ngm;nrs	16/19 (84.21%)	16/17 (94.12%)	44/45 (97.78%)	17/17 (100.00%)	71/76 (93.42%)	67/68 (98.53%)	46/47 (97.87%)	45/47 (95.74%)	23/25 (92.00%)	39/41 (95.12%)	6/6 (100.00%)	66/69 (95.65%)	456	477	0.956	4
bgm;brm;ngs;nrs	16/19 (84.21%)	17/18 (94.44%)	43/44 (97.73%)	17/17 (100.00%)	74/80 (92.50%)	64/65 (98.46%)	46/47 (97.87%)	45/47 (95.74%)	23/25 (92.00%)	39/41 (95.12%)	6/6 (100.00%)	66/69 (95.65%)	456	478	0.954	4
bgs;brm;brs;ngm	16/19 (84.21%)	16/17 (94.12%)	45/46 (97.83%)	18/18 (100.00%)	71/76 (93.42%)	65/66 (98.48%)	47/48 (97.92%)	45/47 (95.74%)	23/25 (92.00%)	38/40 (95.00%)	6/6 (100.00%)	66/69 (95.65%)	456	477	0.956	4
bgm;bgs;ngs;nrm	16/19 (84.21%)	16/17 (94.12%)	43/44 (97.73%)	17/17 (100.00%)	74/80 (92.50%)	64/65 (98.46%)	44/45 (97.78%)	45/47 (95.74%)	24/26 (92.31%)	41/43 (95.35%)	6/6 (100.00%)	65/68 (95.59%)	455	477	0.9539	4
bgs;brm;ngm;nrm	16/19 (84.21%)	16/17 (94.12%)	44/45 (97.78%)	18/18 (100.00%)	71/76 (93.42%)	65/66 (98.48%)	47/48 (97.92%)	45/47 (95.74%)	24/26 (92.31%)	38/40 (95.00%)	6/6 (100.00%)	65/68 (95.59%)	455	476	0.9559	4
bgm;bgs;brm;ngm	16/19 (84.21%)	16/17 (94.12%)	45/46 (97.83%)	17/17 (100.00%)	71/76 (93.42%)	65/66 (98.48%)	45/46 (97.83%)	45/47 (95.74%)	24/26 (92.31%)	38/40 (95.00%)	6/6 (100.00%)	66/69 (95.65%)	454	475	0.9558	4
bgm;bgs;ngm;nrm	16/19 (84.21%)	16/17 (94.12%)	44/45 (97.78%)	17/18 (94.44%)	71/76 (93.42%)	65/66 (98.48%)	45/46 (97.83%)	45/47 (95.74%)	24/26 (92.31%)	40/42 (95.24%)	6/6 (100.00%)	65/68 (95.59%)	454	476	0.9538	4
bgm;brm;ngs;nrm	16/19 (84.21%)	16/17 (94.12%)	43/44 (97.73%)	17/17 (100.00%)	74/80 (92.50%)	64/65 (98.46%)	44/45 (97.78%)	46/48 (95.83%)	24/26 (92.31%)	39/41 (95.12%)	6/6 (100.00%)	65/68 (95.59%)	454	476	0.9538	4
bgm;brs;ngs;nrm	16/19 (84.21%)	16/17 (94.12%)	43/44 (97.73%)	17/17 (100.00%)	74/80 (92.50%)	64/65 (98.46%)	44/45 (97.78%)	45/47 (95.74%)	23/25 (92.00%)	41/43 (95.35%)	6/6 (100.00%)	65/68 (95.59%)	454	476	0.9538	4
bgm;ngs;nrm;nrs	16/19 (84.21%)	16/17 (94.12%)	43/44 (97.73%)	17/17 (100.00%)	74/80 (92.50%)	64/65 (98.46%)	44/45 (97.78%)	45/47 (95.74%)	23/25 (92.00%)	41/43 (95.35%)	6/6 (100.00%)	65/68 (95.59%)	454	476	0.9538	4
bgm;bgs;ngm;nrs	16/19 (84.21%)	16/17 (94.12%)	43/44 (97.73%)	17/17 (100.00%)	71/76 (93.42%)	65/66 (98.48%)	44/45 (97.78%)	45/47 (95.74%)	23/25 (92.00%)	41/43 (95.35%)	6/6 (100.00%)	66/69 (95.65%)	453	474	0.9557	4
bgs;brm;ngm;nrs	16/19 (84.21%)	16/17 (94.12%)	43/44 (97.73%)	18/18 (100.00%)	71/76 (93.42%)	65/66 (98.48%)	46/47 (97.87%)	45/47 (95.74%)	23/25 (92.00%)	38/40 (95.00%)	6/6 (100.00%)	66/69 (95.65%)	453	474	0.9557	4
bgm;bgs;ngm;ngs	16/19 (84.21%)	16/17 (94.12%)	43/44 (97.73%)	17/17 (100.00%)	71/76 (93.42%)	63/64 (98.44%)	44/45 (97.78%)	45/47 (95.74%)	24/26 (92.31%)	41/43 (95.35%)	6/6 (100.00%)	66/69 (95.65%)	452	473	0.9556	4
bgs;brm;ngm;ngs	16/19 (84.21%)	16/17 (94.12%)	43/44 (97.73%)	18/18 (100.00%)	71/76 (93.42%)	63/64 (98.44%)	46/47 (97.87%)	45/47 (95.74%)	24/26 (92.31%)	38/40 (95.00%)	6/6 (100.00%)	66/69 (95.65%)	452	473	0.9556	4
brm;ngm;ngs;nrm	16/19 (84.21%)	16/17 (94.12%)	43/44 (97.73%)	18/18 (100.00%)	71/76 (93.42%)	63/64 (98.44%)	46/47 (97.87%)	46/48 (95.83%)	24/26 (92.31%)	38/40 (95.00%)	6/6 (100.00%)	65/68 (95.59%)	452	473	0.9556	4
bgm;brs;ngm;ngs	16/19 (84.21%)	16/17 (94.12%)	43/44 (97.73%)	17/17 (100.00%)	71/76 (93.42%)	63/64 (98.44%)	44/45 (97.78%)	45/47 (95.74%)	23/25 (92.00%)	41/43 (95.35%)	6/6 (100.00%)	66/69 (95.65%)	451	472	0.9555	4
bgm;ngm;ngs;nrm	16/19 (84.21%)	16/17 (94.12%)	43/44 (97.73%)	17/17 (100.00%)	71/76 (93.42%)	63/64 (98.44%)	44/45 (97.78%)	46/48 (95.83%)	24/26 (92.31%)	40/42 (95.24%)	6/6 (100.00%)	65/68 (95.59%)	451	472	0.9555	4
bgm;ngm;ngs;nrs	16/19 (84.21%)	16/17 (94.12%)	43/44 (97.73%)	17/17 (100.00%)	71/76 (93.42%)	63/64 (98.44%)	44/45 (97.78%)	45/47 (95.74%)	23/25 (92.00%)	41/43 (95.35%)	6/6 (100.00%)	66/69 (95.65%)	451	472	0.9555	4
brm;brs;ngm;ngs	16/19 (84.21%)	16/17 (94.12%)	43/44 (97.73%)	18/18 (100.00%)	71/76 (93.42%)	63/64 (98.44%)	46/47 (97.87%)	45/47 (95.74%)	23/25 (92.00%)	38/40 (95.00%)	6/6 (100.00%)	66/69 (95.65%)	451	472	0.9555	4
brm;ngm;ngs;nrs	16/19 (84.21%)	16/17 (94.12%)	43/44 (97.73%)	18/18 (100.00%)	71/76 (93.42%)	63/64 (98.44%)	46/47 (97.87%)	45/47 (95.74%)	23/25 (92.00%)	38/40 (95.00%)	6/6 (100.00%)	66/69 (95.65%)	451	472	0.9555	4
bgm;brm;ngm;ngs	16/19 (84.21%)	16/17 (94.12%)	43/44 (97.73%)	17/17 (100.00%)	71/76 (93.42%)	63/64 (98.44%)	44/45 (97.78%)	46/48 (95.83%)	24/26 (92.31%)	38/40 (95.00%)	6/6 (100.00%)	66/69 (95.65%)	450	471	0.9554	4
bgs;brs;nrs	16/22 (72.73%)	18/22 (81.82%)	48/50 (96.00%)	27/29 (93.10%)	76/87 (87.36%)	69/73 (94.52%)	49/51 (96.08%)	47/51 (92.16%)	25/29 (86.21%)	42/48 (87.50%)	7/9 (77.78%)	69/77 (89.61%)	493	548	0.8996	3
brs;nrm;nrs	16/23 (69.57%)	17/23 (73.91%)	48/49 (97.96%)	26/26 (100.00%)	75/81 (92.59%)	72/75 (96.00%)	49/50 (98.00%)	45/47 (95.74%)	25/27 (92.59%)	42/44 (95.45%)	7/7 (100.00%)	67/71 (94.37%)	489	523	0.935	3
bgs;brs;ngs	16/21 (76.19%)	18/22 (81.82%)	47/49 (95.92%)	27/28 (96.43%)	76/85 (89.41%)	65/68 (95.59%)	49/51 (96.08%)	47/50 (94.00%)	24/29 (82.76%)	42/48 (87.50%)	7/8 (87.50%)	69/77 (89.61%)	487	536	0.9086	3
bgs;ngs;nrs	16/21 (76.19%)	18/22 (81.82%)	47/49 (95.92%)	27/28 (96.43%)	76/85 (89.41%)	65/68 (95.59%)	49/51 (96.08%)	47/50 (94.00%)	24/28 (85.71%)	42/48 (87.50%)	7/9 (77.78%)	69/77 (89.61%)	487	536	0.9086	3
brs;ngs;nrs	16/21 (76.19%)	18/23 (78.26%)	47/50 (94.00%)	27/29 (93.10%)	76/85 (89.41%)	65/68 (95.59%)	49/51 (96.08%)	47/50 (94.00%)	24/29 (82.76%)	42/49 (85.71%)	7/8 (87.50%)	69/77 (89.61%)	487	540	0.9019	3
bgs;brs;nrm	16/19 (84.21%)	17/18 (94.44%)	48/49 (97.96%)	26/27 (96.30%)	75/81 (92.59%)	69/71 (97.18%)	47/48 (97.92%)	45/47 (95.74%)	25/27 (92.59%)	41/43 (95.35%)	6/6 (100.00%)	67/71 (94.37%)	482	507	0.9507	3
brm;brs;nrs	16/23 (69.57%)	18/24 (75.00%)	45/46 (97.83%)	25/25 (100.00%)	74/81 (91.36%)	72/75 (96.00%)	50/51 (98.04%)	45/47 (95.74%)	24/26 (92.31%)	40/42 (95.24%)	7/7 (100.00%)	66/69 (95.65%)	482	516	0.9341	3
bgs;brm;brs	16/19 (84.21%)	18/19 (94.74%)	46/47 (97.87%)	25/25 (100.00%)	74/82 (90.24%)	70/72 (97.22%)	51/52 (98.08%)	45/47 (95.74%)	24/26 (92.31%)	39/41 (95.12%)	6/7 (85.71%)	66/69 (95.65%)	480	506	0.9486	3
bgs;nrm;nrs	16/19 (84.21%)	17/18 (94.44%)	47/48 (97.92%)	26/26 (100.00%)	75/81 (92.59%)	69/71 (97.18%)	46/47 (97.87%)	45/47 (95.74%)	25/27 (92.59%)	41/43 (95.35%)	6/6 (100.00%)	67/71 (94.37%)	480	504	0.9524	3
brm;brs;nrm	16/24 (66.67%)	17/23 (73.91%)	45/46 (97.83%)	25/25 (100.00%)	74/80 (92.50%)	72/74 (97.30%)	49/50 (98.00%)	45/47 (95.74%)	24/26 (92.31%)	41/43 (95.35%)	7/7 (100.00%)	65/68 (95.59%)	480	513	0.9357	3
brm;nrm;nrs	16/23 (69.57%)	17/23 (73.91%)	44/45 (97.78%)	25/25 (100.00%)	74/80 (92.50%)	72/74 (97.30%)	48/49 (97.96%)	45/47 (95.74%)	24/26 (92.31%)	40/42 (95.24%)	7/7 (100.00%)	65/68 (95.59%)	477	509	0.9371	3
bgm;brm;nrm	17/22 (77.27%)	16/17 (94.12%)	47/49 (95.92%)	17/18 (94.44%)	74/80 (92.50%)	73/75 (97.33%)	47/48 (97.92%)	48/51 (94.12%)	24/26 (92.31%)	42/45 (93.33%)	6/6 (100.00%)	65/68 (95.59%)	476	505	0.9426	3
bgs;ngs;nrm	16/19 (84.21%)	17/18 (94.44%)	47/48 (97.92%)	26/26 (100.00%)	75/81 (92.59%)	65/67 (97.01%)	46/47 (97.87%)	45/47 (95.74%)	25/27 (92.59%)	41/43 (95.35%)	6/6 (100.00%)	67/71 (94.37%)	476	500	0.952	3
bgm;brm;brs	16/20 (80.00%)	17/19 (89.47%)	47/48 (97.92%)	17/18 (94.44%)	74/82 (90.24%)	72/74 (97.30%)	51/52 (98.08%)	45/47 (95.74%)	23/25 (92.00%)	41/43 (95.35%)	6/7 (85.71%)	66/69 (95.65%)	475	504	0.9425	3
brs;ngs;nrm	16/19 (84.21%)	17/19 (89.47%)	47/48 (97.92%)	26/26 (100.00%)	75/81 (92.59%)	65/67 (97.01%)	46/47 (97.87%)	45/47 (95.74%)	24/26 (92.31%)	41/43 (95.35%)	6/6 (100.00%)	67/71 (94.37%)	475	500	0.95	3
ngs;nrm;nrs	16/19 (84.21%)	17/19 (89.47%)	47/49 (95.92%)	26/27 (96.30%)	75/81 (92.59%)	65/67 (97.01%)	46/47 (97.87%)	45/48 (93.75%)	24/27 (88.89%)	41/43 (95.35%)	6/6 (100.00%)	67/71 (94.37%)	475	504	0.9425	3
bgs;brm;nrs	16/19 (84.21%)	18/19 (94.74%)	44/45 (97.78%)	25/25 (100.00%)	74/81 (91.36%)	69/71 (97.18%)	48/49 (97.96%)	45/47 (95.74%)	24/26 (92.31%)	39/41 (95.12%)	6/6 (100.00%)	66/69 (95.65%)	474	498	0.9518	3
brs;ngm;nrs	16/19 (84.21%)	16/17 (94.12%)	47/48 (97.92%)	19/19 (100.00%)	72/78 (92.31%)	67/69 (97.10%)	49/50 (98.00%)	47/49 (95.92%)	24/26 (92.31%)	42/44 (95.45%)	6/6 (100.00%)	68/72 (94.44%)	473	497	0.9517	3
bgs;brm;nrm	16/19 (84.21%)	17/18 (94.44%)	44/45 (97.78%)	25/25 (100.00%)	74/80 (92.50%)	69/70 (98.57%)	47/48 (97.92%)	45/47 (95.74%)	25/27 (92.59%)	39/41 (95.12%)	6/6 (100.00%)	65/68 (95.59%)	472	494	0.9555	3
bgm;brs;nrs	16/19 (84.21%)	17/18 (94.44%)	45/46 (97.83%)	17/17 (100.00%)	74/82 (90.24%)	71/73 (97.26%)	48/49 (97.96%)	45/47 (95.74%)	23/25 (92.00%)	43/45 (95.56%)	6/6 (100.00%)	66/69 (95.65%)	471	496	0.9496	3
brs;ngm;nrm	16/19 (84.21%)	16/17 (94.12%)	48/49 (97.96%)	19/20 (95.00%)	72/77 (93.51%)	67/69 (97.10%)	50/51 (98.04%)	45/47 (95.74%)	24/26 (92.31%)	41/43 (95.35%)	6/6 (100.00%)	67/71 (94.37%)	471	495	0.9515	3
bgm;bgs;brs	16/19 (84.21%)	17/18 (94.44%)	46/47 (97.87%)	17/18 (94.44%)	74/83 (89.16%)	69/70 (98.57%)	49/50 (98.00%)	45/47 (95.74%)	23/25 (92.00%)	42/44 (95.45%)	6/7 (85.71%)	66/69 (95.65%)	470	497	0.9457	3
bgs;brm;ngs	16/19 (84.21%)	18/19 (94.74%)	43/44 (97.73%)	25/25 (100.00%)	74/80 (92.50%)	65/66 (98.48%)	48/49 (97.96%)	45/47 (95.74%)	24/26 (92.31%)	39/41 (95.12%)	6/6 (100.00%)	66/69 (95.65%)	469	491	0.9552	3
bgs;brs;ngm	16/19 (84.21%)	16/17 (94.12%)	48/49 (97.96%)	19/20 (95.00%)	72/78 (92.31%)	65/67 (97.01%)	47/48 (97.92%)	47/49 (95.92%)	24/26 (92.31%)	41/43 (95.35%)	6/6 (100.00%)	68/72 (94.44%)	469	494	0.9494	3
brm;ngm;nrm	17/21 (80.95%)	16/17 (94.12%)	47/49 (95.92%)	18/19 (94.74%)	71/76 (93.42%)	69/70 (98.57%)	49/50 (98.00%)	48/50 (96.00%)	24/26 (92.31%)	39/42 (92.86%)	6/6 (100.00%)	65/68 (95.59%)	469	494	0.9494	3
ngm;nrm;nrs	16/19 (84.21%)	16/17 (94.12%)	47/49 (95.92%)	19/19 (100.00%)	72/77 (93.51%)	67/69 (97.10%)	49/50 (98.00%)	45/48 (93.75%)	24/27 (88.89%)	41/43 (95.35%)	6/6 (100.00%)	67/71 (94.37%)	469	495	0.9475	3
bgm;bgs;brm	16/19 (84.21%)	17/18 (94.44%)	46/47 (97.87%)	17/17 (100.00%)	74/82 (90.24%)	69/70 (98.57%)	49/50 (98.00%)	45/47 (95.74%)	24/26 (92.31%)	39/41 (95.12%)	6/7 (85.71%)	66/69 (95.65%)	468	493	0.9493	3
bgm;brm;ngm	17/21 (80.95%)	16/17 (94.12%)	48/50 (96.00%)	17/19 (89.47%)	71/76 (93.42%)	69/70 (98.57%)	47/48 (97.92%)	48/50 (96.00%)	24/26 (92.31%)	39/42 (92.86%)	6/6 (100.00%)	66/69 (95.65%)	468	494	0.9474	3
bgm;brm;nrs	16/19 (84.21%)	17/18 (94.44%)	45/46 (97.83%)	17/17 (100.00%)	74/81 (91.36%)	71/73 (97.26%)	48/49 (97.96%)	45/47 (95.74%)	23/25 (92.00%)	40/42 (95.24%)	6/6 (100.00%)	66/69 (95.65%)	468	492	0.9512	3
bgm;brs;nrm	16/20 (80.00%)	16/17 (94.12%)	45/46 (97.83%)	17/18 (94.44%)	74/80 (92.50%)	71/73 (97.26%)	47/48 (97.92%)	45/47 (95.74%)	23/25 (92.00%)	43/45 (95.56%)	6/6 (100.00%)	65/68 (95.59%)	468	493	0.9493	3
bgm;ngm;nrm	17/21 (80.95%)	16/17 (94.12%)	47/49 (95.92%)	17/19 (89.47%)	71/76 (93.42%)	69/70 (98.57%)	47/48 (97.92%)	48/50 (96.00%)	24/26 (92.31%)	41/44 (93.18%)	6/6 (100.00%)	65/68 (95.59%)	468	494	0.9474	3
brm;brs;ngs	16/19 (84.21%)	18/20 (90.00%)	43/44 (97.73%)	25/25 (100.00%)	74/80 (92.50%)	65/66 (98.48%)	48/49 (97.96%)	45/47 (95.74%)	23/25 (92.00%)	39/41 (95.12%)	6/6 (100.00%)	66/69 (95.65%)	468	491	0.9532	3
brm;ngs;nrs	16/19 (84.21%)	18/20 (90.00%)	43/44 (97.73%)	25/25 (100.00%)	74/80 (92.50%)	65/66 (98.48%)	48/49 (97.96%)	45/47 (95.74%)	23/25 (92.00%)	39/41 (95.12%)	6/6 (100.00%)	66/69 (95.65%)	468	491	0.9532	3
bgs;ngm;nrs	16/19 (84.21%)	16/17 (94.12%)	46/47 (97.87%)	19/19 (100.00%)	72/78 (92.31%)	65/67 (97.01%)	46/47 (97.87%)	47/49 (95.92%)	24/26 (92.31%)	41/43 (95.35%)	6/6 (100.00%)	68/72 (94.44%)	466	490	0.951	3
brm;ngs;nrm	16/19 (84.21%)	17/19 (89.47%)	43/44 (97.73%)	25/25 (100.00%)	74/80 (92.50%)	65/66 (98.48%)	46/47 (97.87%)	46/48 (95.83%)	24/26 (92.31%)	39/41 (95.12%)	6/6 (100.00%)	65/68 (95.59%)	466	489	0.953	3
bgm;nrm;nrs	16/19 (84.21%)	16/17 (94.12%)	44/45 (97.78%)	17/17 (100.00%)	74/80 (92.50%)	71/73 (97.26%)	46/47 (97.87%)	45/47 (95.74%)	23/25 (92.00%)	42/44 (95.45%)	6/6 (100.00%)	65/68 (95.59%)	465	488	0.9529	3
bgs;ngm;ngs	16/19 (84.21%)	16/17 (94.12%)	46/47 (97.87%)	19/19 (100.00%)	72/78 (92.31%)	63/65 (96.92%)	46/47 (97.87%)	47/49 (95.92%)	25/27 (92.59%)	41/43 (95.35%)	6/6 (100.00%)	68/72 (94.44%)	465	489	0.9509	3
bgs;ngm;nrm	16/19 (84.21%)	16/17 (94.12%)	47/48 (97.92%)	19/20 (95.00%)	72/77 (93.51%)	65/67 (97.01%)	47/48 (97.92%)	45/47 (95.74%)	25/27 (92.59%)	40/42 (95.24%)	6/6 (100.00%)	67/71 (94.37%)	465	489	0.9509	3
bgm;bgs;nrs	16/19 (84.21%)	17/18 (94.44%)	44/45 (97.78%)	17/17 (100.00%)	74/82 (90.24%)	68/69 (98.55%)	46/47 (97.87%)	45/47 (95.74%)	23/25 (92.00%)	42/44 (95.45%)	6/6 (100.00%)	66/69 (95.65%)	464	488	0.9508	3
brs;ngm;ngs	16/19 (84.21%)	16/17 (94.12%)	46/47 (97.87%)	19/19 (100.00%)	72/78 (92.31%)	63/65 (96.92%)	46/47 (97.87%)	47/49 (95.92%)	24/26 (92.31%)	41/43 (95.35%)	6/6 (100.00%)	68/72 (94.44%)	464	488	0.9508	3
ngm;ngs;nrs	16/19 (84.21%)	16/18 (88.89%)	46/49 (93.88%)	19/19 (100.00%)	72/78 (92.31%)	63/65 (96.92%)	46/47 (97.87%)	47/50 (94.00%)	24/27 (88.89%)	41/43 (95.35%)	6/6 (100.00%)	68/72 (94.44%)	464	493	0.9412	3
bgm;brs;ngm	16/19 (84.21%)	16/17 (94.12%)	46/47 (97.87%)	17/18 (94.44%)	71/76 (93.42%)	67/68 (98.53%)	47/48 (97.92%)	45/47 (95.74%)	23/25 (92.00%)	42/44 (95.45%)	6/6 (100.00%)	66/69 (95.65%)	462	484	0.9545	3
brm;brs;ngm	16/19 (84.21%)	16/17 (94.12%)	46/47 (97.87%)	18/18 (100.00%)	71/76 (93.42%)	67/68 (98.53%)	49/50 (98.00%)	45/47 (95.74%)	23/25 (92.00%)	39/41 (95.12%)	6/6 (100.00%)	66/69 (95.65%)	462	483	0.9565	3
ngm;ngs;nrm	16/19 (84.21%)	16/17 (94.12%)	46/49 (93.88%)	19/19 (100.00%)	72/77 (93.51%)	63/65 (96.92%)	46/47 (97.87%)	46/49 (93.88%)	25/28 (89.29%)	40/42 (95.24%)	6/6 (100.00%)	67/71 (94.37%)	462	489	0.9448	3
bgm;bgs;nrm	16/19 (84.21%)	16/17 (94.12%)	44/45 (97.78%)	17/18 (94.44%)	74/80 (92.50%)	68/69 (98.55%)	45/46 (97.83%)	45/47 (95.74%)	24/26 (92.31%)	41/43 (95.35%)	6/6 (100.00%)	65/68 (95.59%)	461	484	0.9525	3
bgm;bgs;ngs	16/19 (84.21%)	17/18 (94.44%)	43/44 (97.73%)	17/17 (100.00%)	74/80 (92.50%)	64/65 (98.46%)	46/47 (97.87%)	45/47 (95.74%)	24/26 (92.31%)	42/44 (95.45%)	6/6 (100.00%)	66/69 (95.65%)	460	482	0.9544	3
bgm;brs;ngs	16/19 (84.21%)	17/18 (94.44%)	43/44 (97.73%)	17/17 (100.00%)	74/80 (92.50%)	64/65 (98.46%)	46/47 (97.87%)	45/47 (95.74%)	23/25 (92.00%)	42/44 (95.45%)	6/6 (100.00%)	66/69 (95.65%)	459	481	0.9543	3
bgm;ngm;nrs	16/19 (84.21%)	16/17 (94.12%)	44/45 (97.78%)	17/17 (100.00%)	71/76 (93.42%)	67/68 (98.53%)	46/47 (97.87%)	45/47 (95.74%)	23/25 (92.00%)	42/44 (95.45%)	6/6 (100.00%)	66/69 (95.65%)	459	480	0.9562	3
bgm;ngs;nrs	16/19 (84.21%)	17/18 (94.44%)	43/44 (97.73%)	17/17 (100.00%)	74/80 (92.50%)	64/65 (98.46%)	46/47 (97.87%)	45/47 (95.74%)	23/25 (92.00%)	42/44 (95.45%)	6/6 (100.00%)	66/69 (95.65%)	459	481	0.9543	3
brm;ngm;nrs	16/19 (84.21%)	16/17 (94.12%)	44/45 (97.78%)	18/18 (100.00%)	71/76 (93.42%)	67/68 (98.53%)	48/49 (97.96%)	45/47 (95.74%)	23/25 (92.00%)	39/41 (95.12%)	6/6 (100.00%)	66/69 (95.65%)	459	480	0.9562	3
bgm;brm;ngs	16/19 (84.21%)	17/18 (94.44%)	43/44 (97.73%)	17/17 (100.00%)	74/80 (92.50%)	64/65 (98.46%)	46/47 (97.87%)	46/48 (95.83%)	24/26 (92.31%)	39/41 (95.12%)	6/6 (100.00%)	66/69 (95.65%)	458	480	0.9542	3
bgm;bgs;ngm	16/19 (84.21%)	16/17 (94.12%)	45/46 (97.83%)	17/18 (94.44%)	71/76 (93.42%)	65/66 (98.48%)	45/46 (97.83%)	45/47 (95.74%)	24/26 (92.31%)	41/43 (95.35%)	6/6 (100.00%)	66/69 (95.65%)	457	479	0.9541	3
bgs;brm;ngm	16/19 (84.21%)	16/17 (94.12%)	45/46 (97.83%)	18/18 (100.00%)	71/76 (93.42%)	65/66 (98.48%)	47/48 (97.92%)	45/47 (95.74%)	24/26 (92.31%)	38/40 (95.00%)	6/6 (100.00%)	66/69 (95.65%)	457	478	0.9561	3
bgm;ngs;nrm	16/19 (84.21%)	16/17 (94.12%)	43/44 (97.73%)	17/17 (100.00%)	74/80 (92.50%)	64/65 (98.46%)	44/45 (97.78%)	46/48 (95.83%)	24/26 (92.31%)	41/43 (95.35%)	6/6 (100.00%)	65/68 (95.59%)	456	478	0.954	3
bgm;ngm;ngs	16/19 (84.21%)	16/17 (94.12%)	43/44 (97.73%)	17/17 (100.00%)	71/76 (93.42%)	63/64 (98.44%)	44/45 (97.78%)	46/48 (95.83%)	24/27 (88.89%)	41/43 (95.35%)	6/6 (100.00%)	66/69 (95.65%)	453	475	0.9537	3
brm;ngm;ngs	16/19 (84.21%)	16/17 (94.12%)	43/44 (97.73%)	18/18 (100.00%)	71/76 (93.42%)	63/64 (98.44%)	46/47 (97.87%)	46/48 (95.83%)	24/26 (92.31%)	38/40 (95.00%)	6/6 (100.00%)	66/69 (95.65%)	453	474	0.9557	3
brs;nrs	16/32 (50.00%)	18/37 (48.65%)	49/52 (94.23%)	27/30 (90.00%)	76/87 (87.36%)	73/78 (93.59%)	52/56 (92.86%)	47/52 (90.38%)	25/30 (83.33%)	43/55 (78.18%)	8/10 (80.00%)	69/77 (89.61%)	503	596	0.844	2
bgs;brs	16/24 (66.67%)	18/23 (78.26%)	50/53 (94.34%)	27/36 (75.00%)	76/88 (86.36%)	70/74 (94.59%)	52/54 (96.30%)	48/58 (82.76%)	25/33 (75.76%)	42/48 (87.50%)	7/11 (63.64%)	69/77 (89.61%)	500	579	0.8636	2
ngs;nrs	16/33 (48.48%)	22/62 (35.48%)	47/52 (90.38%)	28/67 (41.79%)	76/87 (87.36%)	65/73 (89.04%)	49/51 (96.08%)	47/57 (82.46%)	26/65 (40.00%)	42/53 (79.25%)	10/63 (15.87%)	69/79 (87.34%)	497	742	0.6698	2
bgs;nrs	16/23 (69.57%)	18/22 (81.82%)	48/50 (96.00%)	27/29 (93.10%)	76/87 (87.36%)	69/73 (94.52%)	49/51 (96.08%)	47/51 (92.16%)	25/29 (86.21%)	42/48 (87.50%)	7/10 (70.00%)	69/77 (89.61%)	493	550	0.8964	2
brs;nrm	16/24 (66.67%)	17/23 (73.91%)	49/50 (98.00%)	26/27 (96.30%)	75/81 (92.59%)	72/75 (96.00%)	50/51 (98.04%)	45/47 (95.74%)	25/27 (92.59%)	43/45 (95.56%)	7/7 (100.00%)	67/71 (94.37%)	492	528	0.9318	2
brm;brs	16/24 (66.67%)	18/26 (69.23%)	47/48 (97.92%)	25/26 (96.15%)	75/83 (90.36%)	73/76 (96.05%)	53/54 (98.15%)	45/47 (95.74%)	24/26 (92.31%)	42/45 (93.33%)	7/8 (87.50%)	66/69 (95.65%)	491	532	0.9229	2
brm;nrm	17/28 (60.71%)	17/26 (65.38%)	47/54 (87.04%)	25/26 (96.15%)	74/80 (92.50%)	74/76 (97.37%)	50/51 (98.04%)	48/51 (94.12%)	25/28 (89.29%)	42/54 (77.78%)	7/10 (70.00%)	65/68 (95.59%)	491	552	0.8895	2
nrm;nrs	16/23 (69.57%)	17/23 (73.91%)	48/50 (96.00%)	26/27 (96.30%)	75/81 (92.59%)	72/75 (96.00%)	49/50 (98.00%)	45/48 (93.75%)	25/28 (89.29%)	42/44 (95.45%)	7/7 (100.00%)	67/71 (94.37%)	489	527	0.9279	2
bgs;ngs	16/22 (72.73%)	18/22 (81.82%)	47/49 (95.92%)	27/28 (96.43%)	76/85 (89.41%)	65/68 (95.59%)	49/51 (96.08%)	47/50 (94.00%)	25/32 (78.12%)	42/48 (87.50%)	7/11 (63.64%)	69/77 (89.61%)	488	543	0.8987	2
brs;ngs	16/21 (76.19%)	18/23 (78.26%)	47/50 (94.00%)	27/29 (93.10%)	76/85 (89.41%)	65/68 (95.59%)	49/51 (96.08%)	47/50 (94.00%)	24/30 (80.00%)	42/49 (85.71%)	7/8 (87.50%)	69/77 (89.61%)	487	541	0.9002	2
bgm;brm	17/22 (77.27%)	17/19 (89.47%)	49/52 (94.23%)	17/21 (80.95%)	74/82 (90.24%)	75/77 (97.40%)	51/52 (98.08%)	48/54 (88.89%)	24/27 (88.89%)	42/48 (87.50%)	6/7 (85.71%)	66/69 (95.65%)	486	530	0.917	2
bgs;nrm	16/19 (84.21%)	17/18 (94.44%)	48/49 (97.96%)	26/27 (96.30%)	75/81 (92.59%)	69/71 (97.18%)	47/48 (97.92%)	45/47 (95.74%)	26/28 (92.86%)	41/43 (95.35%)	6/6 (100.00%)	67/71 (94.37%)	483	508	0.9508	2
brm;nrs	16/23 (69.57%)	18/24 (75.00%)	45/46 (97.83%)	25/25 (100.00%)	74/81 (91.36%)	72/75 (96.00%)	50/51 (98.04%)	45/47 (95.74%)	24/26 (92.31%)	40/42 (95.24%)	7/7 (100.00%)	66/69 (95.65%)	482	516	0.9341	2
ngm;nrm	17/21 (80.95%)	16/17 (94.12%)	51/55 (92.73%)	19/23 (82.61%)	72/78 (92.31%)	69/71 (97.18%)	50/51 (98.04%)	48/52 (92.31%)	26/31 (83.87%)	41/44 (93.18%)	6/6 (100.00%)	67/72 (93.06%)	482	521	0.9251	2
bgs;brm	16/19 (84.21%)	18/19 (94.74%)	46/47 (97.87%)	25/25 (100.00%)	74/82 (90.24%)	70/72 (97.22%)	51/52 (98.08%)	45/47 (95.74%)	25/27 (92.59%)	39/41 (95.12%)	6/7 (85.71%)	66/69 (95.65%)	481	507	0.9487	2
bgm;brs	16/20 (80.00%)	17/19 (89.47%)	47/48 (97.92%)	17/19 (89.47%)	74/83 (89.16%)	72/74 (97.30%)	51/52 (98.08%)	45/47 (95.74%)	23/25 (92.00%)	44/46 (95.65%)	6/7 (85.71%)	66/69 (95.65%)	478	509	0.9391	2
bgm;nrm	17/22 (77.27%)	16/17 (94.12%)	47/49 (95.92%)	17/19 (89.47%)	74/80 (92.50%)	73/75 (97.33%)	47/48 (97.92%)	48/51 (94.12%)	24/26 (92.31%)	44/47 (93.62%)	6/6 (100.00%)	65/68 (95.59%)	478	508	0.9409	2
ngs;nrm	16/19 (84.21%)	17/19 (89.47%)	47/50 (94.00%)	26/27 (96.30%)	75/81 (92.59%)	65/67 (97.01%)	46/47 (97.87%)	46/49 (93.88%)	25/28 (89.29%)	41/43 (95.35%)	6/6 (100.00%)	67/71 (94.37%)	477	507	0.9408	2
brs;ngm	16/19 (84.21%)	16/17 (94.12%)	49/50 (98.00%)	19/20 (95.00%)	72/78 (92.31%)	67/69 (97.10%)	50/51 (98.04%)	47/49 (95.92%)	24/26 (92.31%)	42/44 (95.45%)	6/6 (100.00%)	68/72 (94.44%)	476	501	0.9501	2
ngm;nrs	16/19 (84.21%)	16/18 (88.89%)	47/50 (94.00%)	19/19 (100.00%)	72/78 (92.31%)	67/69 (97.10%)	49/50 (98.00%)	47/50 (94.00%)	24/27 (88.89%)	42/44 (95.45%)	6/6 (100.00%)	68/72 (94.44%)	473	502	0.9422	2
bgm;bgs	16/19 (84.21%)	17/18 (94.44%)	46/47 (97.87%)	17/18 (94.44%)	74/83 (89.16%)	69/70 (98.57%)	49/50 (98.00%)	45/47 (95.74%)	24/26 (92.31%)	42/44 (95.45%)	6/7 (85.71%)	66/69 (95.65%)	471	498	0.9458	2
bgm;ngm	17/21 (80.95%)	16/17 (94.12%)	48/50 (96.00%)	17/20 (85.00%)	71/77 (92.21%)	69/70 (98.57%)	47/48 (97.92%)	48/50 (96.00%)	24/28 (85.71%)	42/45 (93.33%)	6/6 (100.00%)	66/69 (95.65%)	471	501	0.9401	2
bgm;nrs	16/19 (84.21%)	17/18 (94.44%)	45/46 (97.83%)	17/17 (100.00%)	74/82 (90.24%)	71/73 (97.26%)	48/49 (97.96%)	45/47 (95.74%)	23/25 (92.00%)	43/45 (95.56%)	6/6 (100.00%)	66/69 (95.65%)	471	496	0.9496	2
brm;ngm	17/21 (80.95%)	16/17 (94.12%)	48/50 (96.00%)	18/20 (90.00%)	71/76 (93.42%)	69/70 (98.57%)	49/50 (98.00%)	48/50 (96.00%)	24/26 (92.31%)	39/42 (92.86%)	6/6 (100.00%)	66/69 (95.65%)	471	497	0.9477	2
bgs;ngm	16/19 (84.21%)	16/17 (94.12%)	48/49 (97.96%)	19/20 (95.00%)	72/78 (92.31%)	65/67 (97.01%)	47/48 (97.92%)	47/49 (95.92%)	25/27 (92.59%)	41/43 (95.35%)	6/6 (100.00%)	68/72 (94.44%)	470	495	0.9495	2
brm;ngs	16/19 (84.21%)	18/20 (90.00%)	43/44 (97.73%)	25/25 (100.00%)	74/80 (92.50%)	65/66 (98.48%)	48/49 (97.96%)	46/48 (95.83%)	24/26 (92.31%)	39/41 (95.12%)	6/6 (100.00%)	66/69 (95.65%)	470	493	0.9533	2
ngm;ngs	16/19 (84.21%)	16/18 (88.89%)	46/50 (92.00%)	19/19 (100.00%)	72/78 (92.31%)	63/65 (96.92%)	46/47 (97.87%)	48/51 (94.12%)	25/29 (86.21%)	41/43 (95.35%)	6/6 (100.00%)	68/72 (94.44%)	466	497	0.9376	2
bgm;ngs	16/19 (84.21%)	17/18 (94.44%)	43/44 (97.73%)	17/17 (100.00%)	74/80 (92.50%)	64/65 (98.46%)	46/47 (97.87%)	46/48 (95.83%)	24/27 (88.89%)	42/44 (95.45%)	6/6 (100.00%)	66/69 (95.65%)	461	484	0.9525	2
brs	16/42 (38.10%)	18/45 (40.00%)	51/56 (91.07%)	27/40 (67.50%)	77/89 (86.52%)	74/79 (93.67%)	55/59 (93.22%)	48/59 (81.36%)	25/34 (73.53%)	45/59 (76.27%)	8/13 (61.54%)	69/77 (89.61%)	513	652	0.7868	1
nrs	16/69 (23.19%)	22/88 (25.00%)	49/54 (90.74%)	28/72 (38.89%)	76/89 (85.39%)	73/86 (84.88%)	52/56 (92.86%)	47/60 (78.33%)	27/73 (36.99%)	43/63 (68.25%)	11/75 (14.67%)	69/80 (86.25%)	513	865	0.5931	1
nrm	17/31 (54.84%)	17/26 (65.38%)	52/69 (75.36%)	26/36 (72.22%)	75/82 (91.46%)	75/78 (96.15%)	51/52 (98.08%)	48/54 (88.89%)	27/34 (79.41%)	44/57 (77.19%)	7/10 (70.00%)	67/72 (93.06%)	506	601	0.8419	1
brm	17/29 (58.62%)	18/29 (62.07%)	49/60 (81.67%)	25/31 (80.65%)	76/84 (90.48%)	76/79 (96.20%)	54/56 (96.43%)	48/54 (88.89%)	25/29 (86.21%)	44/62 (70.97%)	7/13 (53.85%)	66/69 (95.65%)	505	595	0.8487	1
bgs	16/28 (57.14%)	18/23 (78.26%)	50/53 (94.34%)	27/36 (75.00%)	76/88 (86.36%)	70/74 (94.59%)	52/54 (96.30%)	48/58 (82.76%)	26/37 (70.27%)	42/49 (85.71%)	7/14 (50.00%)	69/77 (89.61%)	501	591	0.8477	1
ngs	16/38 (42.11%)	22/62 (35.48%)	47/55 (85.45%)	28/67 (41.79%)	76/87 (87.36%)	65/73 (89.04%)	49/51 (96.08%)	48/58 (82.76%)	27/70 (38.57%)	42/53 (79.25%)	10/65 (15.38%)	69/80 (86.25%)	499	759	0.6574	1
bgm	17/22 (77.27%)	17/19 (89.47%)	49/55 (89.09%)	17/22 (77.27%)	74/84 (88.10%)	75/77 (97.40%)	51/52 (98.08%)	48/54 (88.89%)	24/29 (82.76%)	45/51 (88.24%)	6/8 (75.00%)	66/70 (94.29%)	489	543	0.9006	1
ngm	17/21 (80.95%)	16/19 (84.21%)	52/59 (88.14%)	19/25 (76.00%)	72/81 (88.89%)	69/71 (97.18%)	50/52 (96.15%)	50/55 (90.91%)	27/34 (79.41%)	42/45 (93.33%)	6/8 (75.00%)	68/76 (89.47%)	488	546	0.8938	1
By Union
	PCSI_0047_Pa_P	PCSI_0047_Pa_X	PCSI_0072_Pa_P	PCSI_0072_Pa_X	PCSI_0090_Pa_P	PCSI_0090_Pa_X	PCSI_0112_Pa_P	PCSI_0124_Pa_P	PCSI_0124_Pa_X	PCSI_0181_Pa_P	PCSI_0181_Pa_X	PCSI_0185_Pa_P	Total (TRUE / TRUE+GERM+WILD)			# Tools
brs;brm;nrs;nrm;bgs;bgm;ngs;ngm	17/94 (18.09%)	22/100 (22.00%)	54/87 (62.07%)	28/95 (29.47%)	78/95 (82.11%)	78/91 (85.71%)	56/62 (90.32%)	51/77 (66.23%)	30/90 (33.33%)	47/86 (54.65%)	11/88 (12.50%)	69/86 (80.23%)	541	1051	0.5147	8
brm;nrs;nrm;bgs;bgm;ngs;ngm	17/87 (19.54%)	22/95 (23.16%)	54/86 (62.79%)	28/93 (30.11%)	78/95 (82.11%)	78/91 (85.71%)	56/62 (90.32%)	51/77 (66.23%)	30/90 (33.33%)	47/85 (55.29%)	11/87 (12.64%)	69/86 (80.23%)	541	1034	0.5232	7
brs;brm;nrm;bgs;bgm;ngs;ngm	17/70 (24.29%)	22/88 (25.00%)	54/87 (62.07%)	28/91 (30.77%)	78/95 (82.11%)	78/88 (88.64%)	56/62 (90.32%)	51/76 (67.11%)	30/83 (36.14%)	47/82 (57.32%)	11/78 (14.10%)	69/85 (81.18%)	541	985	0.5492	7
brs;brm;nrs;nrm;bgm;ngs;ngm	17/92 (18.48%)	22/100 (22.00%)	54/87 (62.07%)	28/95 (29.47%)	78/95 (82.11%)	78/91 (85.71%)	56/62 (90.32%)	51/77 (66.23%)	30/89 (33.71%)	47/85 (55.29%)	11/88 (12.50%)	69/86 (80.23%)	541	1047	0.5167	7
brs;brm;nrs;nrm;bgs;bgm;ngm	17/90 (18.89%)	22/100 (22.00%)	54/85 (63.53%)	28/95 (29.47%)	78/95 (82.11%)	78/91 (85.71%)	56/62 (90.32%)	51/77 (66.23%)	30/90 (33.33%)	47/86 (54.65%)	11/88 (12.50%)	69/85 (81.18%)	541	1044	0.5182	7
brs;brm;nrs;nrm;bgs;ngs;ngm	17/94 (18.09%)	22/100 (22.00%)	54/84 (64.29%)	28/95 (29.47%)	78/95 (82.11%)	78/91 (85.71%)	56/62 (90.32%)	51/77 (66.23%)	30/90 (33.33%)	47/86 (54.65%)	11/87 (12.64%)	69/85 (81.18%)	541	1046	0.5172	7
brs;brm;nrs;bgs;bgm;ngs;ngm	17/91 (18.68%)	22/100 (22.00%)	54/79 (68.35%)	28/90 (31.11%)	78/95 (82.11%)	77/90 (85.56%)	56/62 (90.32%)	51/76 (67.11%)	30/89 (33.71%)	47/85 (55.29%)	11/88 (12.50%)	69/86 (80.23%)	540	1031	0.5238	7
brs;brm;nrs;nrm;bgs;bgm;ngs	17/94 (18.09%)	22/99 (22.22%)	54/85 (63.53%)	28/94 (29.79%)	78/94 (82.98%)	78/91 (85.71%)	56/61 (91.80%)	51/76 (67.11%)	29/89 (32.58%)	47/86 (54.65%)	11/86 (12.79%)	69/83 (83.13%)	540	1038	0.5202	7
brs;nrs;nrm;bgs;bgm;ngs;ngm	17/93 (18.28%)	22/100 (22.00%)	54/84 (64.29%)	28/93 (30.11%)	77/94 (81.91%)	78/91 (85.71%)	56/61 (91.80%)	51/77 (66.23%)	30/90 (33.33%)	46/83 (55.42%)	11/86 (12.79%)	69/86 (80.23%)	539	1038	0.5193	7
brm;nrs;nrm;bgs;bgm;ngm	17/83 (20.48%)	22/95 (23.16%)	54/84 (64.29%)	28/93 (30.11%)	78/95 (82.11%)	78/91 (85.71%)	56/62 (90.32%)	51/77 (66.23%)	30/90 (33.33%)	47/85 (55.29%)	11/87 (12.64%)	69/85 (81.18%)	541	1027	0.5268	6
brm;nrs;nrm;bgs;ngs;ngm	17/87 (19.54%)	22/95 (23.16%)	54/83 (65.06%)	28/93 (30.11%)	78/95 (82.11%)	78/91 (85.71%)	56/62 (90.32%)	51/77 (66.23%)	30/90 (33.33%)	47/85 (55.29%)	11/86 (12.79%)	69/85 (81.18%)	541	1029	0.5258	6
brs;brm;nrm;bgm;ngs;ngm	17/67 (25.37%)	22/88 (25.00%)	54/87 (62.07%)	28/91 (30.77%)	78/95 (82.11%)	78/88 (88.64%)	56/62 (90.32%)	51/76 (67.11%)	30/82 (36.59%)	47/81 (58.02%)	11/78 (14.10%)	69/85 (81.18%)	541	980	0.552	6
brs;brm;nrm;bgs;ngs;ngm	17/70 (24.29%)	22/88 (25.00%)	54/84 (64.29%)	28/91 (30.77%)	78/95 (82.11%)	78/88 (88.64%)	56/62 (90.32%)	51/76 (67.11%)	30/83 (36.14%)	47/82 (57.32%)	11/77 (14.29%)	69/84 (82.14%)	541	980	0.552	6
brs;brm;nrs;nrm;bgm;ngm	17/87 (19.54%)	22/100 (22.00%)	54/85 (63.53%)	28/95 (29.47%)	78/95 (82.11%)	78/91 (85.71%)	56/62 (90.32%)	51/77 (66.23%)	30/87 (34.48%)	47/85 (55.29%)	11/86 (12.79%)	69/85 (81.18%)	541	1035	0.5227	6
brs;brm;nrs;nrm;bgs;ngm	17/90 (18.89%)	22/100 (22.00%)	54/82 (65.85%)	28/95 (29.47%)	78/95 (82.11%)	78/91 (85.71%)	56/62 (90.32%)	51/77 (66.23%)	30/90 (33.33%)	47/86 (54.65%)	11/87 (12.64%)	69/84 (82.14%)	541	1039	0.5207	6
brs;brm;nrs;nrm;ngs;ngm	17/92 (18.48%)	22/100 (22.00%)	54/84 (64.29%)	28/95 (29.47%)	78/95 (82.11%)	78/91 (85.71%)	56/62 (90.32%)	51/77 (66.23%)	30/89 (33.71%)	47/85 (55.29%)	11/87 (12.64%)	69/85 (81.18%)	541	1042	0.5192	6
brm;nrm;bgs;bgm;ngs;ngm	17/57 (29.82%)	22/73 (30.14%)	54/86 (62.79%)	28/89 (31.46%)	78/95 (82.11%)	77/87 (88.51%)	56/60 (93.33%)	51/75 (68.00%)	30/83 (36.14%)	47/76 (61.84%)	11/77 (14.29%)	69/85 (81.18%)	540	943	0.5726	6
brm;nrs;bgs;bgm;ngs;ngm	17/84 (20.24%)	22/95 (23.16%)	54/78 (69.23%)	28/88 (31.82%)	78/95 (82.11%)	77/90 (85.56%)	56/62 (90.32%)	51/76 (67.11%)	30/89 (33.71%)	47/84 (55.95%)	11/87 (12.64%)	69/86 (80.23%)	540	1014	0.5325	6
brm;nrs;nrm;bgm;ngs;ngm	17/83 (20.48%)	22/94 (23.40%)	54/85 (63.53%)	28/87 (32.18%)	78/95 (82.11%)	78/91 (85.71%)	56/62 (90.32%)	50/70 (71.43%)	30/86 (34.88%)	47/84 (55.95%)	11/86 (12.79%)	69/86 (80.23%)	540	1009	0.5352	6
brm;nrs;nrm;bgs;bgm;ngs	17/87 (19.54%)	22/94 (23.40%)	54/84 (64.29%)	28/92 (30.43%)	78/94 (82.98%)	78/91 (85.71%)	56/61 (91.80%)	51/76 (67.11%)	29/89 (32.58%)	47/85 (55.29%)	11/85 (12.94%)	69/83 (83.13%)	540	1021	0.5289	6
brs;brm;bgs;bgm;ngs;ngm	17/67 (25.37%)	22/88 (25.00%)	54/79 (68.35%)	28/86 (32.56%)	78/95 (82.11%)	77/87 (88.51%)	56/62 (90.32%)	51/75 (68.00%)	30/82 (36.59%)	47/81 (58.02%)	11/78 (14.10%)	69/85 (81.18%)	540	965	0.5596	6
brs;brm;nrm;bgs;bgm;ngs	17/70 (24.29%)	22/87 (25.29%)	54/85 (63.53%)	28/90 (31.11%)	78/94 (82.98%)	78/88 (88.64%)	56/61 (91.80%)	51/75 (68.00%)	29/82 (35.37%)	47/82 (57.32%)	11/76 (14.47%)	69/82 (84.15%)	540	972	0.5556	6
brs;brm;nrs;bgm;ngs;ngm	17/89 (19.10%)	22/100 (22.00%)	54/79 (68.35%)	28/90 (31.11%)	78/95 (82.11%)	77/90 (85.56%)	56/62 (90.32%)	51/76 (67.11%)	30/88 (34.09%)	47/84 (55.95%)	11/88 (12.50%)	69/86 (80.23%)	540	1027	0.5258	6
brs;brm;nrs;bgs;bgm;ngm	17/87 (19.54%)	22/100 (22.00%)	54/77 (70.13%)	28/90 (31.11%)	78/95 (82.11%)	77/90 (85.56%)	56/62 (90.32%)	51/76 (67.11%)	30/89 (33.71%)	47/85 (55.29%)	11/88 (12.50%)	69/85 (81.18%)	540	1024	0.5273	6
brs;brm;nrs;bgs;ngs;ngm	17/91 (18.68%)	22/100 (22.00%)	54/76 (71.05%)	28/90 (31.11%)	78/95 (82.11%)	77/90 (85.56%)	56/62 (90.32%)	51/76 (67.11%)	30/89 (33.71%)	47/85 (55.29%)	11/87 (12.64%)	69/85 (81.18%)	540	1026	0.5263	6
brs;brm;nrs;nrm;bgm;ngs	17/92 (18.48%)	22/99 (22.22%)	54/85 (63.53%)	28/94 (29.79%)	78/94 (82.98%)	78/91 (85.71%)	56/61 (91.80%)	51/76 (67.11%)	29/88 (32.95%)	47/85 (55.29%)	11/86 (12.79%)	69/83 (83.13%)	540	1034	0.5222	6
brs;brm;nrs;nrm;bgs;bgm	17/90 (18.89%)	22/99 (22.22%)	54/83 (65.06%)	28/94 (29.79%)	78/94 (82.98%)	78/91 (85.71%)	56/61 (91.80%)	51/76 (67.11%)	29/89 (32.58%)	47/86 (54.65%)	11/86 (12.79%)	69/82 (84.15%)	540	1031	0.5238	6
brs;brm;nrs;nrm;bgs;ngs	17/94 (18.09%)	22/99 (22.22%)	54/82 (65.85%)	28/94 (29.79%)	78/93 (83.87%)	78/91 (85.71%)	56/61 (91.80%)	51/76 (67.11%)	29/88 (32.95%)	47/86 (54.65%)	11/85 (12.94%)	69/82 (84.15%)	540	1031	0.5238	6
brs;nrm;bgs;bgm;ngs;ngm	17/69 (24.64%)	22/88 (25.00%)	54/84 (64.29%)	28/89 (31.46%)	77/94 (81.91%)	78/88 (88.64%)	56/61 (91.80%)	51/76 (67.11%)	30/83 (36.14%)	46/79 (58.23%)	11/76 (14.47%)	69/85 (81.18%)	539	972	0.5545	6
brs;nrs;nrm;bgm;ngs;ngm	17/91 (18.68%)	22/100 (22.00%)	54/84 (64.29%)	28/93 (30.11%)	77/94 (81.91%)	78/91 (85.71%)	56/61 (91.80%)	51/77 (66.23%)	30/89 (33.71%)	46/82 (56.10%)	11/86 (12.79%)	69/86 (80.23%)	539	1034	0.5213	6
brs;nrs;nrm;bgs;bgm;ngm	17/89 (19.10%)	22/100 (22.00%)	54/82 (65.85%)	28/93 (30.11%)	77/94 (81.91%)	78/91 (85.71%)	56/61 (91.80%)	51/77 (66.23%)	30/90 (33.33%)	46/83 (55.42%)	11/86 (12.79%)	69/85 (81.18%)	539	1031	0.5228	6
brs;nrs;nrm;bgs;bgm;ngs	17/93 (18.28%)	22/99 (22.22%)	54/82 (65.85%)	28/92 (30.43%)	77/93 (82.80%)	78/91 (85.71%)	56/60 (93.33%)	51/76 (67.11%)	29/89 (32.58%)	46/83 (55.42%)	11/84 (13.10%)	69/83 (83.13%)	538	1025	0.5249	6
brs;nrs;nrm;bgs;ngs;ngm	17/93 (18.28%)	22/100 (22.00%)	54/80 (67.50%)	28/92 (30.43%)	77/94 (81.91%)	77/90 (85.56%)	56/61 (91.80%)	51/74 (68.92%)	30/89 (33.71%)	46/80 (57.50%)	11/85 (12.94%)	69/85 (81.18%)	538	1023	0.5259	6
brs;brm;nrs;bgs;bgm;ngs	17/91 (18.68%)	22/99 (22.22%)	53/76 (69.74%)	28/87 (32.18%)	78/93 (83.87%)	77/90 (85.56%)	56/61 (91.80%)	51/74 (68.92%)	28/85 (32.94%)	47/85 (55.29%)	11/86 (12.79%)	69/82 (84.15%)	537	1009	0.5322	6
brs;nrs;bgs;bgm;ngs;ngm	17/88 (19.32%)	22/97 (22.68%)	54/71 (76.06%)	28/88 (31.82%)	77/94 (81.91%)	77/90 (85.56%)	55/60 (91.67%)	51/76 (67.11%)	30/88 (34.09%)	46/73 (63.01%)	11/83 (13.25%)	69/86 (80.23%)	537	994	0.5402	6
nrs;nrm;bgs;bgm;ngs;ngm	17/86 (19.77%)	22/94 (23.40%)	54/83 (65.06%)	28/91 (30.77%)	76/93 (81.72%)	78/91 (85.71%)	56/61 (91.80%)	51/77 (66.23%)	30/90 (33.33%)	45/80 (56.25%)	11/85 (12.94%)	69/86 (80.23%)	537	1017	0.528	6
brs;brm;nrm;bgs;bgm;ngm	17/54 (31.48%)	18/50 (36.00%)	54/85 (63.53%)	27/54 (50.00%)	78/93 (83.87%)	78/83 (93.98%)	56/62 (90.32%)	51/70 (72.86%)	28/48 (58.33%)	47/78 (60.26%)	8/24 (33.33%)	69/82 (84.15%)	531	783	0.6782	6
brm;nrs;nrm;bgs;ngm	17/83 (20.48%)	22/95 (23.16%)	54/81 (66.67%)	28/93 (30.11%)	78/95 (82.11%)	78/91 (85.71%)	56/62 (90.32%)	51/77 (66.23%)	30/90 (33.33%)	47/85 (55.29%)	11/86 (12.79%)	69/84 (82.14%)	541	1022	0.5294	5
brs;brm;nrm;ngs;ngm	17/67 (25.37%)	22/88 (25.00%)	54/84 (64.29%)	28/91 (30.77%)	78/95 (82.11%)	78/88 (88.64%)	56/62 (90.32%)	51/76 (67.11%)	30/82 (36.59%)	47/81 (58.02%)	11/77 (14.29%)	69/84 (82.14%)	541	975	0.5549	5
brs;brm;nrs;nrm;ngm	17/87 (19.54%)	22/100 (22.00%)	54/82 (65.85%)	28/95 (29.47%)	78/95 (82.11%)	78/91 (85.71%)	56/62 (90.32%)	51/77 (66.23%)	30/87 (34.48%)	47/85 (55.29%)	11/85 (12.94%)	69/84 (82.14%)	541	1030	0.5252	5
brm;nrm;bgs;ngs;ngm	17/57 (29.82%)	22/73 (30.14%)	54/83 (65.06%)	28/89 (31.46%)	78/95 (82.11%)	77/87 (88.51%)	56/60 (93.33%)	51/75 (68.00%)	30/83 (36.14%)	47/76 (61.84%)	11/76 (14.47%)	69/84 (82.14%)	540	938	0.5757	5
brm;nrs;bgs;bgm;ngm	17/80 (21.25%)	22/95 (23.16%)	54/76 (71.05%)	28/88 (31.82%)	78/95 (82.11%)	77/90 (85.56%)	56/62 (90.32%)	51/76 (67.11%)	30/89 (33.71%)	47/84 (55.95%)	11/87 (12.64%)	69/85 (81.18%)	540	1007	0.5362	5
brm;nrs;bgs;ngs;ngm	17/84 (20.24%)	22/95 (23.16%)	54/75 (72.00%)	28/88 (31.82%)	78/95 (82.11%)	77/90 (85.56%)	56/62 (90.32%)	51/76 (67.11%)	30/89 (33.71%)	47/84 (55.95%)	11/86 (12.79%)	69/85 (81.18%)	540	1009	0.5352	5
brm;nrs;nrm;bgm;ngm	17/78 (21.79%)	22/94 (23.40%)	54/83 (65.06%)	28/87 (32.18%)	78/95 (82.11%)	78/91 (85.71%)	56/62 (90.32%)	50/70 (71.43%)	30/83 (36.14%)	47/84 (55.95%)	11/84 (13.10%)	69/85 (81.18%)	540	996	0.5422	5
brm;nrs;nrm;bgs;bgm	17/83 (20.48%)	22/94 (23.40%)	54/82 (65.85%)	28/92 (30.43%)	78/94 (82.98%)	78/91 (85.71%)	56/61 (91.80%)	51/76 (67.11%)	29/89 (32.58%)	47/85 (55.29%)	11/85 (12.94%)	69/82 (84.15%)	540	1014	0.5325	5
brm;nrs;nrm;bgs;ngs	17/87 (19.54%)	22/94 (23.40%)	54/81 (66.67%)	28/92 (30.43%)	78/93 (83.87%)	78/91 (85.71%)	56/61 (91.80%)	51/76 (67.11%)	29/88 (32.95%)	47/85 (55.29%)	11/84 (13.10%)	69/82 (84.15%)	540	1014	0.5325	5
brm;nrs;nrm;ngs;ngm	17/83 (20.48%)	22/94 (23.40%)	54/82 (65.85%)	28/87 (32.18%)	78/95 (82.11%)	78/91 (85.71%)	56/62 (90.32%)	50/70 (71.43%)	30/86 (34.88%)	47/84 (55.95%)	11/85 (12.94%)	69/85 (81.18%)	540	1004	0.5378	5
brs;brm;bgm;ngs;ngm	17/64 (26.56%)	22/88 (25.00%)	54/79 (68.35%)	28/86 (32.56%)	78/95 (82.11%)	77/87 (88.51%)	56/62 (90.32%)	51/75 (68.00%)	30/81 (37.04%)	47/80 (58.75%)	11/78 (14.10%)	69/85 (81.18%)	540	960	0.5625	5
brs;brm;bgs;ngs;ngm	17/67 (25.37%)	22/88 (25.00%)	54/76 (71.05%)	28/86 (32.56%)	78/95 (82.11%)	77/87 (88.51%)	56/62 (90.32%)	51/75 (68.00%)	30/82 (36.59%)	47/81 (58.02%)	11/77 (14.29%)	69/84 (82.14%)	540	960	0.5625	5
brs;brm;nrm;bgm;ngs	17/67 (25.37%)	22/87 (25.29%)	54/85 (63.53%)	28/90 (31.11%)	78/94 (82.98%)	78/88 (88.64%)	56/61 (91.80%)	51/75 (68.00%)	29/81 (35.80%)	47/81 (58.02%)	11/76 (14.47%)	69/82 (84.15%)	540	967	0.5584	5
brs;brm;nrm;bgs;ngs	17/70 (24.29%)	22/87 (25.29%)	54/82 (65.85%)	28/90 (31.11%)	78/93 (83.87%)	78/88 (88.64%)	56/61 (91.80%)	51/75 (68.00%)	29/81 (35.80%)	47/82 (57.32%)	11/75 (14.67%)	69/81 (85.19%)	540	965	0.5596	5
brs;brm;nrs;bgm;ngm	17/84 (20.24%)	22/100 (22.00%)	54/77 (70.13%)	28/90 (31.11%)	78/95 (82.11%)	77/90 (85.56%)	56/62 (90.32%)	51/76 (67.11%)	30/86 (34.88%)	47/84 (55.95%)	11/86 (12.79%)	69/85 (81.18%)	540	1015	0.532	5
brs;brm;nrs;bgs;ngm	17/87 (19.54%)	22/100 (22.00%)	54/74 (72.97%)	28/90 (31.11%)	78/95 (82.11%)	77/90 (85.56%)	56/62 (90.32%)	51/76 (67.11%)	30/89 (33.71%)	47/85 (55.29%)	11/87 (12.64%)	69/84 (82.14%)	540	1019	0.5299	5
brs;brm;nrs;ngs;ngm	17/89 (19.10%)	22/100 (22.00%)	54/76 (71.05%)	28/90 (31.11%)	78/95 (82.11%)	77/90 (85.56%)	56/62 (90.32%)	51/76 (67.11%)	30/88 (34.09%)	47/84 (55.95%)	11/87 (12.64%)	69/85 (81.18%)	540	1022	0.5284	5
brs;brm;nrs;nrm;bgm	17/87 (19.54%)	22/99 (22.22%)	54/83 (65.06%)	28/94 (29.79%)	78/94 (82.98%)	78/91 (85.71%)	56/61 (91.80%)	51/76 (67.11%)	29/86 (33.72%)	47/85 (55.29%)	11/84 (13.10%)	69/82 (84.15%)	540	1022	0.5284	5
brs;brm;nrs;nrm;bgs	17/90 (18.89%)	22/99 (22.22%)	54/80 (67.50%)	28/94 (29.79%)	78/93 (83.87%)	78/91 (85.71%)	56/61 (91.80%)	51/76 (67.11%)	29/87 (33.33%)	47/86 (54.65%)	11/85 (12.94%)	69/81 (85.19%)	540	1023	0.5279	5
brs;brm;nrs;nrm;ngs	17/92 (18.48%)	22/99 (22.22%)	54/82 (65.85%)	28/94 (29.79%)	78/93 (83.87%)	78/91 (85.71%)	56/61 (91.80%)	51/76 (67.11%)	29/87 (33.33%)	47/85 (55.29%)	11/85 (12.94%)	69/82 (84.15%)	540	1027	0.5258	5
brm;bgs;bgm;ngs;ngm	17/54 (31.48%)	22/73 (30.14%)	54/78 (69.23%)	28/84 (33.33%)	78/95 (82.11%)	76/86 (88.37%)	56/60 (93.33%)	51/74 (68.92%)	30/82 (36.59%)	47/75 (62.67%)	11/77 (14.29%)	69/85 (81.18%)	539	923	0.584	5
brm;nrm;bgm;ngs;ngm	17/51 (33.33%)	22/72 (30.56%)	54/85 (63.53%)	28/82 (34.15%)	78/95 (82.11%)	77/87 (88.51%)	56/60 (93.33%)	50/67 (74.63%)	30/79 (37.97%)	47/75 (62.67%)	11/75 (14.67%)	69/85 (81.18%)	539	913	0.5904	5
brm;nrm;bgs;bgm;ngs	17/57 (29.82%)	22/72 (30.56%)	54/84 (64.29%)	28/88 (31.82%)	78/94 (82.98%)	77/87 (88.51%)	56/59 (94.92%)	51/74 (68.92%)	29/82 (35.37%)	47/76 (61.84%)	11/75 (14.67%)	69/82 (84.15%)	539	930	0.5796	5
brm;nrs;bgm;ngs;ngm	17/80 (21.25%)	22/94 (23.40%)	54/77 (70.13%)	28/82 (34.15%)	78/95 (82.11%)	77/90 (85.56%)	56/62 (90.32%)	50/69 (72.46%)	30/85 (35.29%)	47/83 (56.63%)	11/86 (12.79%)	69/86 (80.23%)	539	989	0.545	5
brm;nrs;nrm;bgm;ngs	17/83 (20.48%)	22/93 (23.66%)	54/83 (65.06%)	28/86 (32.56%)	78/94 (82.98%)	78/91 (85.71%)	56/61 (91.80%)	50/69 (72.46%)	29/85 (34.12%)	47/84 (55.95%)	11/84 (13.10%)	69/83 (83.13%)	539	996	0.5412	5
brs;nrm;bgm;ngs;ngm	17/66 (25.76%)	22/88 (25.00%)	54/84 (64.29%)	28/89 (31.46%)	77/94 (81.91%)	78/88 (88.64%)	56/61 (91.80%)	51/76 (67.11%)	30/82 (36.59%)	46/78 (58.97%)	11/76 (14.47%)	69/85 (81.18%)	539	967	0.5574	5
brs;nrs;nrm;bgm;ngm	17/86 (19.77%)	22/100 (22.00%)	54/82 (65.85%)	28/93 (30.11%)	77/94 (81.91%)	78/91 (85.71%)	56/61 (91.80%)	51/77 (66.23%)	30/87 (34.48%)	46/82 (56.10%)	11/84 (13.10%)	69/85 (81.18%)	539	1022	0.5274	5
brs;nrm;bgs;bgm;ngs	17/69 (24.64%)	22/87 (25.29%)	54/82 (65.85%)	28/88 (31.82%)	77/93 (82.80%)	78/88 (88.64%)	56/60 (93.33%)	51/75 (68.00%)	29/82 (35.37%)	46/79 (58.23%)	11/74 (14.86%)	69/82 (84.15%)	538	959	0.561	5
brs;nrm;bgs;ngs;ngm	17/69 (24.64%)	22/88 (25.00%)	54/80 (67.50%)	28/88 (31.82%)	77/94 (81.91%)	77/87 (88.51%)	56/61 (91.80%)	51/73 (69.86%)	30/82 (36.59%)	46/76 (60.53%)	11/75 (14.67%)	69/84 (82.14%)	538	957	0.5622	5
brs;nrs;nrm;bgm;ngs	17/91 (18.68%)	22/99 (22.22%)	54/82 (65.85%)	28/92 (30.43%)	77/93 (82.80%)	78/91 (85.71%)	56/60 (93.33%)	51/76 (67.11%)	29/88 (32.95%)	46/82 (56.10%)	11/84 (13.10%)	69/83 (83.13%)	538	1021	0.5269	5
brs;nrs;nrm;bgs;bgm	17/89 (19.10%)	22/99 (22.22%)	54/80 (67.50%)	28/92 (30.43%)	77/93 (82.80%)	78/91 (85.71%)	56/60 (93.33%)	51/76 (67.11%)	29/89 (32.58%)	46/83 (55.42%)	11/84 (13.10%)	69/82 (84.15%)	538	1018	0.5285	5
brs;nrs;nrm;bgs;ngm	17/89 (19.10%)	22/100 (22.00%)	54/78 (69.23%)	28/92 (30.43%)	77/94 (81.91%)	77/90 (85.56%)	56/61 (91.80%)	51/74 (68.92%)	30/89 (33.71%)	46/80 (57.50%)	11/85 (12.94%)	69/84 (82.14%)	538	1016	0.5295	5
brs;nrs;nrm;ngs;ngm	17/91 (18.68%)	22/100 (22.00%)	54/80 (67.50%)	28/92 (30.43%)	77/94 (81.91%)	77/90 (85.56%)	56/61 (91.80%)	51/74 (68.92%)	30/88 (34.09%)	46/79 (58.23%)	11/85 (12.94%)	69/85 (81.18%)	538	1019	0.528	5
brm;nrs;bgs;bgm;ngs	17/84 (20.24%)	22/94 (23.40%)	53/75 (70.67%)	28/85 (32.94%)	78/93 (83.87%)	77/90 (85.56%)	56/61 (91.80%)	51/74 (68.92%)	28/85 (32.94%)	47/84 (55.95%)	11/85 (12.94%)	69/82 (84.15%)	537	992	0.5413	5
brs;bgs;bgm;ngs;ngm	17/64 (26.56%)	22/85 (25.88%)	54/71 (76.06%)	28/84 (33.33%)	77/94 (81.91%)	77/87 (88.51%)	55/60 (91.67%)	51/75 (68.00%)	30/81 (37.04%)	46/69 (66.67%)	11/73 (15.07%)	69/85 (81.18%)	537	928	0.5787	5
brs;brm;bgs;bgm;ngs	17/67 (25.37%)	22/87 (25.29%)	53/76 (69.74%)	28/83 (33.73%)	78/93 (83.87%)	77/87 (88.51%)	56/61 (91.80%)	51/73 (69.86%)	28/78 (35.90%)	47/81 (58.02%)	11/76 (14.47%)	69/81 (85.19%)	537	943	0.5695	5
brs;brm;nrs;bgm;ngs	17/89 (19.10%)	22/99 (22.22%)	53/76 (69.74%)	28/87 (32.18%)	78/93 (83.87%)	77/90 (85.56%)	56/61 (91.80%)	51/74 (68.92%)	28/84 (33.33%)	47/84 (55.95%)	11/86 (12.79%)	69/82 (84.15%)	537	1005	0.5343	5
brs;brm;nrs;bgs;bgm	17/87 (19.54%)	22/99 (22.22%)	53/73 (72.60%)	28/87 (32.18%)	78/93 (83.87%)	77/90 (85.56%)	56/61 (91.80%)	51/74 (68.92%)	28/85 (32.94%)	47/85 (55.29%)	11/86 (12.79%)	69/81 (85.19%)	537	1001	0.5365	5
brs;brm;nrs;bgs;ngs	17/91 (18.68%)	22/99 (22.22%)	53/73 (72.60%)	28/87 (32.18%)	78/92 (84.78%)	77/90 (85.56%)	56/61 (91.80%)	51/74 (68.92%)	28/84 (33.33%)	47/85 (55.29%)	11/85 (12.94%)	69/81 (85.19%)	537	1002	0.5359	5
brs;nrs;bgm;ngs;ngm	17/86 (19.77%)	22/97 (22.68%)	54/71 (76.06%)	28/88 (31.82%)	77/94 (81.91%)	77/90 (85.56%)	55/60 (91.67%)	51/76 (67.11%)	30/87 (34.48%)	46/72 (63.89%)	11/83 (13.25%)	69/86 (80.23%)	537	990	0.5424	5
brs;nrs;bgs;bgm;ngm	17/84 (20.24%)	22/97 (22.68%)	54/69 (78.26%)	28/88 (31.82%)	77/94 (81.91%)	77/90 (85.56%)	55/60 (91.67%)	51/76 (67.11%)	30/88 (34.09%)	46/73 (63.01%)	11/83 (13.25%)	69/85 (81.18%)	537	987	0.5441	5
brs;nrs;nrm;bgs;ngs	17/93 (18.28%)	22/99 (22.22%)	54/78 (69.23%)	28/90 (31.11%)	77/92 (83.70%)	77/90 (85.56%)	56/60 (93.33%)	51/73 (69.86%)	29/87 (33.33%)	46/80 (57.50%)	11/83 (13.25%)	69/82 (84.15%)	537	1007	0.5333	5
nrs;nrm;bgs;bgm;ngm	17/82 (20.73%)	22/94 (23.40%)	54/81 (66.67%)	28/91 (30.77%)	76/93 (81.72%)	78/91 (85.71%)	56/61 (91.80%)	51/77 (66.23%)	30/90 (33.33%)	45/80 (56.25%)	11/85 (12.94%)	69/85 (81.18%)	537	1010	0.5317	5
nrm;bgs;bgm;ngs;ngm	17/56 (30.36%)	22/72 (30.56%)	54/83 (65.06%)	28/87 (32.18%)	76/93 (81.72%)	77/87 (88.51%)	56/59 (94.92%)	51/75 (68.00%)	30/83 (36.14%)	45/71 (63.38%)	11/75 (14.67%)	69/85 (81.18%)	536	926	0.5788	5
nrs;nrm;bgm;ngs;ngm	17/82 (20.73%)	22/93 (23.66%)	54/82 (65.85%)	28/85 (32.94%)	76/93 (81.72%)	78/91 (85.71%)	56/61 (91.80%)	50/70 (71.43%)	30/86 (34.88%)	45/79 (56.96%)	11/84 (13.10%)	69/86 (80.23%)	536	992	0.5403	5
nrs;nrm;bgs;bgm;ngs	17/86 (19.77%)	22/93 (23.66%)	54/81 (66.67%)	28/90 (31.11%)	76/92 (82.61%)	78/91 (85.71%)	56/60 (93.33%)	51/76 (67.11%)	29/89 (32.58%)	45/80 (56.25%)	11/83 (13.25%)	69/83 (83.13%)	536	1004	0.5339	5
nrs;nrm;bgs;ngs;ngm	17/86 (19.77%)	22/93 (23.66%)	54/79 (68.35%)	28/89 (31.46%)	76/93 (81.72%)	77/90 (85.56%)	56/61 (91.80%)	51/74 (68.92%)	30/89 (33.71%)	45/77 (58.44%)	11/84 (13.10%)	69/85 (81.18%)	536	1000	0.536	5
brs;nrs;bgs;ngs;ngm	17/88 (19.32%)	22/97 (22.68%)	54/67 (80.60%)	28/87 (32.18%)	77/94 (81.91%)	76/89 (85.39%)	55/60 (91.67%)	51/72 (70.83%)	30/87 (34.48%)	45/69 (65.22%)	11/82 (13.41%)	69/85 (81.18%)	535	977	0.5476	5
nrs;bgs;bgm;ngs;ngm	17/81 (20.99%)	22/91 (24.18%)	54/70 (77.14%)	28/86 (32.56%)	76/93 (81.72%)	77/90 (85.56%)	55/60 (91.67%)	51/76 (67.11%)	30/88 (34.09%)	45/70 (64.29%)	11/82 (13.41%)	69/86 (80.23%)	535	973	0.5498	5
brs;nrs;bgs;bgm;ngs	17/88 (19.32%)	22/96 (22.92%)	53/68 (77.94%)	28/85 (32.94%)	77/92 (83.70%)	77/90 (85.56%)	55/59 (93.22%)	51/74 (68.92%)	28/84 (33.33%)	46/73 (63.01%)	11/81 (13.58%)	69/82 (84.15%)	534	972	0.5494	5
brs;brm;nrm;bgm;ngm	17/50 (34.00%)	18/50 (36.00%)	54/85 (63.53%)	27/54 (50.00%)	78/93 (83.87%)	78/83 (93.98%)	56/62 (90.32%)	51/70 (72.86%)	28/45 (62.22%)	47/77 (61.04%)	8/21 (38.10%)	69/82 (84.15%)	531	772	0.6878	5
brs;brm;nrm;bgs;ngm	17/54 (31.48%)	18/50 (36.00%)	54/82 (65.85%)	27/54 (50.00%)	78/93 (83.87%)	78/83 (93.98%)	56/62 (90.32%)	51/70 (72.86%)	28/48 (58.33%)	47/78 (60.26%)	8/23 (34.78%)	69/81 (85.19%)	531	778	0.6825	5
brm;nrm;bgs;bgm;ngm	17/41 (41.46%)	18/35 (51.43%)	54/83 (65.06%)	27/51 (52.94%)	78/93 (83.87%)	77/82 (93.90%)	56/60 (93.33%)	51/69 (73.91%)	28/47 (59.57%)	47/71 (66.20%)	8/23 (34.78%)	69/82 (84.15%)	530	737	0.7191	5
brs;brm;bgs;bgm;ngm	17/51 (33.33%)	18/50 (36.00%)	54/77 (70.13%)	27/48 (56.25%)	78/93 (83.87%)	77/82 (93.90%)	56/62 (90.32%)	51/69 (73.91%)	28/47 (59.57%)	47/77 (61.04%)	8/24 (33.33%)	69/82 (84.15%)	530	762	0.6955	5
brs;brm;nrm;bgs;bgm	17/54 (31.48%)	18/48 (37.50%)	54/82 (65.85%)	27/53 (50.94%)	78/92 (84.78%)	78/83 (93.98%)	56/61 (91.80%)	51/69 (73.91%)	27/47 (57.45%)	47/78 (60.26%)	8/22 (36.36%)	69/79 (87.34%)	530	768	0.6901	5
brs;nrm;bgs;bgm;ngm	17/53 (32.08%)	18/50 (36.00%)	54/82 (65.85%)	27/52 (51.92%)	77/92 (83.70%)	78/83 (93.98%)	56/61 (91.80%)	51/70 (72.86%)	28/48 (58.33%)	46/75 (61.33%)	8/22 (36.36%)	69/82 (84.15%)	529	770	0.687	5
brm;nrs;bgs;ngm	17/80 (21.25%)	22/95 (23.16%)	54/73 (73.97%)	28/88 (31.82%)	78/95 (82.11%)	77/90 (85.56%)	56/62 (90.32%)	51/76 (67.11%)	30/89 (33.71%)	47/84 (55.95%)	11/86 (12.79%)	69/84 (82.14%)	540	1002	0.5389	4
brm;nrs;nrm;bgs	17/83 (20.48%)	22/94 (23.40%)	54/79 (68.35%)	28/92 (30.43%)	78/93 (83.87%)	78/91 (85.71%)	56/61 (91.80%)	51/76 (67.11%)	29/87 (33.33%)	47/85 (55.29%)	11/84 (13.10%)	69/81 (85.19%)	540	1006	0.5368	4
brm;nrs;nrm;ngm	17/78 (21.79%)	22/94 (23.40%)	54/80 (67.50%)	28/87 (32.18%)	78/95 (82.11%)	78/91 (85.71%)	56/62 (90.32%)	50/70 (71.43%)	30/83 (36.14%)	47/84 (55.95%)	11/83 (13.25%)	69/84 (82.14%)	540	991	0.5449	4
brs;brm;ngs;ngm	17/64 (26.56%)	22/88 (25.00%)	54/76 (71.05%)	28/86 (32.56%)	78/95 (82.11%)	77/87 (88.51%)	56/62 (90.32%)	51/75 (68.00%)	30/81 (37.04%)	47/80 (58.75%)	11/77 (14.29%)	69/84 (82.14%)	540	955	0.5654	4
brs;brm;nrm;ngs	17/67 (25.37%)	22/87 (25.29%)	54/82 (65.85%)	28/90 (31.11%)	78/93 (83.87%)	78/88 (88.64%)	56/61 (91.80%)	51/75 (68.00%)	29/80 (36.25%)	47/81 (58.02%)	11/75 (14.67%)	69/81 (85.19%)	540	960	0.5625	4
brs;brm;nrs;ngm	17/84 (20.24%)	22/100 (22.00%)	54/74 (72.97%)	28/90 (31.11%)	78/95 (82.11%)	77/90 (85.56%)	56/62 (90.32%)	51/76 (67.11%)	30/86 (34.88%)	47/84 (55.95%)	11/85 (12.94%)	69/84 (82.14%)	540	1010	0.5347	4
brs;brm;nrs;nrm	17/87 (19.54%)	22/99 (22.22%)	54/80 (67.50%)	28/94 (29.79%)	78/93 (83.87%)	78/91 (85.71%)	56/61 (91.80%)	51/76 (67.11%)	29/84 (34.52%)	47/85 (55.29%)	11/83 (13.25%)	69/81 (85.19%)	540	1014	0.5325	4
brm;bgs;ngs;ngm	17/54 (31.48%)	22/73 (30.14%)	54/75 (72.00%)	28/84 (33.33%)	78/95 (82.11%)	76/86 (88.37%)	56/60 (93.33%)	51/74 (68.92%)	30/82 (36.59%)	47/75 (62.67%)	11/76 (14.47%)	69/84 (82.14%)	539	918	0.5871	4
brm;nrm;bgs;ngs	17/57 (29.82%)	22/72 (30.56%)	54/81 (66.67%)	28/88 (31.82%)	78/93 (83.87%)	77/87 (88.51%)	56/59 (94.92%)	51/74 (68.92%)	29/81 (35.80%)	47/76 (61.84%)	11/74 (14.86%)	69/81 (85.19%)	539	923	0.584	4
brm;nrm;ngs;ngm	17/51 (33.33%)	22/72 (30.56%)	54/82 (65.85%)	28/82 (34.15%)	78/94 (82.98%)	77/87 (88.51%)	56/60 (93.33%)	50/67 (74.63%)	30/79 (37.97%)	47/75 (62.67%)	11/74 (14.86%)	69/84 (82.14%)	539	907	0.5943	4
brm;nrs;bgm;ngm	17/75 (22.67%)	22/94 (23.40%)	54/75 (72.00%)	28/82 (34.15%)	78/95 (82.11%)	77/90 (85.56%)	56/62 (90.32%)	50/69 (72.46%)	30/82 (36.59%)	47/83 (56.63%)	11/84 (13.10%)	69/85 (81.18%)	539	976	0.5523	4
brm;nrs;ngs;ngm	17/80 (21.25%)	22/94 (23.40%)	54/74 (72.97%)	28/82 (34.15%)	78/95 (82.11%)	77/90 (85.56%)	56/62 (90.32%)	50/69 (72.46%)	30/85 (35.29%)	47/83 (56.63%)	11/85 (12.94%)	69/85 (81.18%)	539	984	0.5478	4
brm;nrs;nrm;bgm	17/78 (21.79%)	22/93 (23.66%)	54/81 (66.67%)	28/86 (32.56%)	78/94 (82.98%)	78/91 (85.71%)	56/61 (91.80%)	50/69 (72.46%)	29/82 (35.37%)	47/84 (55.95%)	11/82 (13.41%)	69/82 (84.15%)	539	983	0.5483	4
brm;nrs;nrm;ngs	17/83 (20.48%)	22/93 (23.66%)	54/80 (67.50%)	28/86 (32.56%)	78/93 (83.87%)	78/91 (85.71%)	56/61 (91.80%)	50/69 (72.46%)	29/84 (34.52%)	47/84 (55.95%)	11/83 (13.25%)	69/82 (84.15%)	539	989	0.545	4
brm;bgm;ngs;ngm	17/48 (35.42%)	22/72 (30.56%)	54/77 (70.13%)	28/77 (36.36%)	78/95 (82.11%)	76/86 (88.37%)	56/60 (93.33%)	50/66 (75.76%)	30/78 (38.46%)	47/74 (63.51%)	11/75 (14.67%)	69/85 (81.18%)	538	893	0.6025	4
brm;nrm;bgm;ngs	17/51 (33.33%)	22/71 (30.99%)	54/83 (65.06%)	28/81 (34.57%)	78/94 (82.98%)	77/87 (88.51%)	56/59 (94.92%)	50/66 (75.76%)	29/78 (37.18%)	47/75 (62.67%)	11/73 (15.07%)	69/82 (84.15%)	538	900	0.5978	4
brs;nrm;bgm;ngs	17/66 (25.76%)	22/87 (25.29%)	54/82 (65.85%)	28/88 (31.82%)	77/93 (82.80%)	78/88 (88.64%)	56/60 (93.33%)	51/75 (68.00%)	29/81 (35.80%)	46/78 (58.97%)	11/74 (14.86%)	69/82 (84.15%)	538	954	0.5639	4
brs;nrm;ngs;ngm	17/66 (25.76%)	22/88 (25.00%)	54/80 (67.50%)	28/88 (31.82%)	77/94 (81.91%)	77/87 (88.51%)	56/61 (91.80%)	51/73 (69.86%)	30/81 (37.04%)	46/75 (61.33%)	11/75 (14.67%)	69/84 (82.14%)	538	952	0.5651	4
brs;nrs;nrm;bgm	17/86 (19.77%)	22/99 (22.22%)	54/80 (67.50%)	28/92 (30.43%)	77/93 (82.80%)	78/91 (85.71%)	56/60 (93.33%)	51/76 (67.11%)	29/86 (33.72%)	46/82 (56.10%)	11/82 (13.41%)	69/82 (84.15%)	538	1009	0.5332	4
brs;nrs;nrm;ngm	17/86 (19.77%)	22/100 (22.00%)	54/78 (69.23%)	28/92 (30.43%)	77/94 (81.91%)	77/90 (85.56%)	56/61 (91.80%)	51/74 (68.92%)	30/86 (34.88%)	46/79 (58.23%)	11/83 (13.25%)	69/84 (82.14%)	538	1007	0.5343	4
brm;nrs;bgs;bgm	17/80 (21.25%)	22/94 (23.40%)	53/72 (73.61%)	28/85 (32.94%)	78/93 (83.87%)	77/90 (85.56%)	56/61 (91.80%)	51/74 (68.92%)	28/85 (32.94%)	47/84 (55.95%)	11/85 (12.94%)	69/81 (85.19%)	537	984	0.5457	4
brm;nrs;bgs;ngs	17/84 (20.24%)	22/94 (23.40%)	53/72 (73.61%)	28/85 (32.94%)	78/92 (84.78%)	77/90 (85.56%)	56/61 (91.80%)	51/74 (68.92%)	28/84 (33.33%)	47/84 (55.95%)	11/84 (13.10%)	69/81 (85.19%)	537	985	0.5452	4
brs;bgm;ngs;ngm	17/61 (27.87%)	22/85 (25.88%)	54/71 (76.06%)	28/84 (33.33%)	77/94 (81.91%)	77/87 (88.51%)	55/60 (91.67%)	51/75 (68.00%)	30/80 (37.50%)	46/68 (67.65%)	11/73 (15.07%)	69/85 (81.18%)	537	923	0.5818	4
brs;brm;bgm;ngs	17/64 (26.56%)	22/87 (25.29%)	53/76 (69.74%)	28/83 (33.73%)	78/93 (83.87%)	77/87 (88.51%)	56/61 (91.80%)	51/73 (69.86%)	28/77 (36.36%)	47/80 (58.75%)	11/76 (14.47%)	69/81 (85.19%)	537	938	0.5725	4
brs;brm;bgs;ngs	17/67 (25.37%)	22/87 (25.29%)	53/73 (72.60%)	28/83 (33.73%)	78/92 (84.78%)	77/87 (88.51%)	56/61 (91.80%)	51/73 (69.86%)	28/77 (36.36%)	47/81 (58.02%)	11/75 (14.67%)	69/80 (86.25%)	537	936	0.5737	4
brs;brm;nrs;bgm	17/84 (20.24%)	22/99 (22.22%)	53/73 (72.60%)	28/87 (32.18%)	78/93 (83.87%)	77/90 (85.56%)	56/61 (91.80%)	51/74 (68.92%)	28/82 (34.15%)	47/84 (55.95%)	11/84 (13.10%)	69/81 (85.19%)	537	992	0.5413	4
brs;brm;nrs;bgs	17/87 (19.54%)	22/99 (22.22%)	53/70 (75.71%)	28/87 (32.18%)	78/92 (84.78%)	77/90 (85.56%)	56/61 (91.80%)	51/74 (68.92%)	28/83 (33.73%)	47/85 (55.29%)	11/85 (12.94%)	69/80 (86.25%)	537	993	0.5408	4
brs;brm;nrs;ngs	17/89 (19.10%)	22/99 (22.22%)	53/73 (72.60%)	28/87 (32.18%)	78/92 (84.78%)	77/90 (85.56%)	56/61 (91.80%)	51/74 (68.92%)	28/83 (33.73%)	47/84 (55.95%)	11/85 (12.94%)	69/81 (85.19%)	537	998	0.5381	4
brs;nrm;bgs;ngs	17/69 (24.64%)	22/87 (25.29%)	54/78 (69.23%)	28/86 (32.56%)	77/92 (83.70%)	77/87 (88.51%)	56/60 (93.33%)	51/72 (70.83%)	29/80 (36.25%)	46/76 (60.53%)	11/73 (15.07%)	69/81 (85.19%)	537	941	0.5707	4
brs;nrs;bgm;ngm	17/81 (20.99%)	22/97 (22.68%)	54/69 (78.26%)	28/88 (31.82%)	77/94 (81.91%)	77/90 (85.56%)	55/60 (91.67%)	51/76 (67.11%)	30/85 (35.29%)	46/72 (63.89%)	11/81 (13.58%)	69/85 (81.18%)	537	978	0.5491	4
brs;nrs;nrm;bgs	17/89 (19.10%)	22/99 (22.22%)	54/76 (71.05%)	28/90 (31.11%)	77/92 (83.70%)	77/90 (85.56%)	56/60 (93.33%)	51/73 (69.86%)	29/86 (33.72%)	46/80 (57.50%)	11/83 (13.25%)	69/81 (85.19%)	537	999	0.5375	4
brs;nrs;nrm;ngs	17/91 (18.68%)	22/99 (22.22%)	54/78 (69.23%)	28/90 (31.11%)	77/92 (83.70%)	77/90 (85.56%)	56/60 (93.33%)	51/73 (69.86%)	29/86 (33.72%)	46/79 (58.23%)	11/83 (13.25%)	69/82 (84.15%)	537	1003	0.5354	4
brm;nrs;bgm;ngs	17/80 (21.25%)	22/93 (23.66%)	53/74 (71.62%)	28/79 (35.44%)	78/93 (83.87%)	77/90 (85.56%)	56/61 (91.80%)	50/67 (74.63%)	28/81 (34.57%)	47/83 (56.63%)	11/84 (13.10%)	69/82 (84.15%)	536	967	0.5543	4
nrs;nrm;bgm;ngm	17/77 (22.08%)	22/93 (23.66%)	54/80 (67.50%)	28/85 (32.94%)	76/93 (81.72%)	78/91 (85.71%)	56/61 (91.80%)	50/70 (71.43%)	30/83 (36.14%)	45/79 (56.96%)	11/82 (13.41%)	69/85 (81.18%)	536	979	0.5475	4
nrs;nrm;bgs;bgm	17/82 (20.73%)	22/93 (23.66%)	54/79 (68.35%)	28/90 (31.11%)	76/92 (82.61%)	78/91 (85.71%)	56/60 (93.33%)	51/76 (67.11%)	29/89 (32.58%)	45/80 (56.25%)	11/83 (13.25%)	69/82 (84.15%)	536	997	0.5376	4
nrs;nrm;bgs;ngm	17/82 (20.73%)	22/93 (23.66%)	54/77 (70.13%)	28/89 (31.46%)	76/93 (81.72%)	77/90 (85.56%)	56/61 (91.80%)	51/74 (68.92%)	30/89 (33.71%)	45/77 (58.44%)	11/84 (13.10%)	69/84 (82.14%)	536	993	0.5398	4
brm;bgs;bgm;ngs	17/54 (31.48%)	22/72 (30.56%)	53/75 (70.67%)	28/81 (34.57%)	78/93 (83.87%)	76/86 (88.37%)	55/58 (94.83%)	51/72 (70.83%)	28/78 (35.90%)	47/75 (62.67%)	11/75 (14.67%)	69/81 (85.19%)	535	900	0.5944	4
brs;bgs;ngs;ngm	17/64 (26.56%)	22/85 (25.88%)	54/67 (80.60%)	28/83 (33.73%)	77/94 (81.91%)	76/86 (88.37%)	55/60 (91.67%)	51/71 (71.83%)	30/80 (37.50%)	45/65 (69.23%)	11/72 (15.28%)	69/84 (82.14%)	535	911	0.5873	4
brs;nrs;bgs;ngm	17/84 (20.24%)	22/97 (22.68%)	54/65 (83.08%)	28/87 (32.18%)	77/94 (81.91%)	76/89 (85.39%)	55/60 (91.67%)	51/72 (70.83%)	30/87 (34.48%)	45/69 (65.22%)	11/82 (13.41%)	69/84 (82.14%)	535	970	0.5515	4
brs;nrs;ngs;ngm	17/86 (19.77%)	22/97 (22.68%)	54/67 (80.60%)	28/87 (32.18%)	77/94 (81.91%)	76/89 (85.39%)	55/60 (91.67%)	51/72 (70.83%)	30/86 (34.88%)	45/68 (66.18%)	11/82 (13.41%)	69/85 (81.18%)	535	973	0.5498	4
nrm;bgm;ngs;ngm	17/50 (34.00%)	22/71 (30.99%)	54/82 (65.85%)	28/80 (35.00%)	76/93 (81.72%)	77/86 (89.53%)	56/59 (94.92%)	50/67 (74.63%)	30/79 (37.97%)	45/70 (64.29%)	11/73 (15.07%)	69/85 (81.18%)	535	895	0.5978	4
nrm;bgs;bgm;ngs	17/56 (30.36%)	22/71 (30.99%)	54/81 (66.67%)	28/86 (32.56%)	76/92 (82.61%)	77/87 (88.51%)	56/58 (96.55%)	51/74 (68.92%)	29/82 (35.37%)	45/71 (63.38%)	11/73 (15.07%)	69/82 (84.15%)	535	913	0.586	4
nrm;bgs;ngs;ngm	17/56 (30.36%)	22/71 (30.99%)	54/79 (68.35%)	28/85 (32.94%)	76/93 (81.72%)	76/86 (88.37%)	56/59 (94.92%)	51/72 (70.83%)	30/82 (36.59%)	45/68 (66.18%)	11/74 (14.86%)	69/84 (82.14%)	535	909	0.5886	4
nrs;bgs;bgm;ngm	17/77 (22.08%)	22/91 (24.18%)	54/68 (79.41%)	28/86 (32.56%)	76/93 (81.72%)	77/90 (85.56%)	55/60 (91.67%)	51/76 (67.11%)	30/88 (34.09%)	45/70 (64.29%)	11/82 (13.41%)	69/85 (81.18%)	535	966	0.5538	4
nrs;nrm;bgm;ngs	17/82 (20.73%)	22/92 (23.91%)	54/80 (67.50%)	28/84 (33.33%)	76/92 (82.61%)	78/91 (85.71%)	56/60 (93.33%)	50/69 (72.46%)	29/85 (34.12%)	45/79 (56.96%)	11/82 (13.41%)	69/83 (83.13%)	535	979	0.5465	4
nrs;nrm;bgs;ngs	17/86 (19.77%)	22/92 (23.91%)	54/77 (70.13%)	28/87 (32.18%)	76/91 (83.52%)	77/90 (85.56%)	56/60 (93.33%)	51/73 (69.86%)	29/87 (33.33%)	45/77 (58.44%)	11/82 (13.41%)	69/82 (84.15%)	535	984	0.5437	4
brs;bgs;bgm;ngs	17/64 (26.56%)	22/84 (26.19%)	53/68 (77.94%)	28/81 (34.57%)	77/92 (83.70%)	77/87 (88.51%)	55/59 (93.22%)	51/73 (69.86%)	28/77 (36.36%)	46/69 (66.67%)	11/71 (15.49%)	69/81 (85.19%)	534	906	0.5894	4
brs;nrs;bgm;ngs	17/86 (19.77%)	22/96 (22.92%)	53/68 (77.94%)	28/85 (32.94%)	77/92 (83.70%)	77/90 (85.56%)	55/59 (93.22%)	51/74 (68.92%)	28/83 (33.73%)	46/72 (63.89%)	11/81 (13.58%)	69/82 (84.15%)	534	968	0.5517	4
brs;nrs;bgs;bgm	17/84 (20.24%)	22/96 (22.92%)	53/65 (81.54%)	28/85 (32.94%)	77/92 (83.70%)	77/90 (85.56%)	55/59 (93.22%)	51/74 (68.92%)	28/84 (33.33%)	46/73 (63.01%)	11/81 (13.58%)	69/81 (85.19%)	534	964	0.5539	4
nrs;bgm;ngs;ngm	17/77 (22.08%)	22/90 (24.44%)	54/69 (78.26%)	28/80 (35.00%)	76/93 (81.72%)	77/90 (85.56%)	55/60 (91.67%)	50/69 (72.46%)	30/84 (35.71%)	45/69 (65.22%)	11/81 (13.58%)	69/86 (80.23%)	534	948	0.5633	4
bgs;bgm;ngs;ngm	17/47 (36.17%)	22/65 (33.85%)	54/70 (77.14%)	28/82 (34.15%)	76/93 (81.72%)	76/86 (88.37%)	55/58 (94.83%)	51/74 (68.92%)	30/81 (37.04%)	45/61 (73.77%)	10/71 (14.08%)	69/85 (81.18%)	533	873	0.6105	4
nrs;bgs;bgm;ngs	17/81 (20.99%)	22/90 (24.44%)	53/67 (79.10%)	28/83 (33.73%)	76/91 (83.52%)	77/90 (85.56%)	55/59 (93.22%)	51/74 (68.92%)	28/84 (33.33%)	45/70 (64.29%)	11/80 (13.75%)	69/82 (84.15%)	532	951	0.5594	4
nrs;bgs;ngs;ngm	17/80 (21.25%)	22/90 (24.44%)	54/66 (81.82%)	28/84 (33.33%)	76/93 (81.72%)	76/89 (85.39%)	55/60 (91.67%)	51/72 (70.83%)	30/87 (34.48%)	43/65 (66.15%)	11/81 (13.58%)	69/85 (81.18%)	532	952	0.5588	4
nrs;nrm;ngs;ngm	17/82 (20.73%)	22/92 (23.91%)	54/78 (69.23%)	28/83 (33.73%)	76/92 (82.61%)	76/89 (85.39%)	54/59 (91.53%)	50/67 (74.63%)	30/85 (35.29%)	45/76 (59.21%)	11/82 (13.41%)	69/85 (81.18%)	532	970	0.5485	4
brs;brm;nrm;ngm	17/50 (34.00%)	18/50 (36.00%)	54/82 (65.85%)	27/54 (50.00%)	78/93 (83.87%)	78/83 (93.98%)	56/62 (90.32%)	51/70 (72.86%)	28/45 (62.22%)	47/77 (61.04%)	8/20 (40.00%)	69/81 (85.19%)	531	767	0.6923	4
brm;nrm;bgs;ngm	17/41 (41.46%)	18/35 (51.43%)	54/80 (67.50%)	27/51 (52.94%)	78/93 (83.87%)	77/82 (93.90%)	56/60 (93.33%)	51/69 (73.91%)	28/47 (59.57%)	47/71 (66.20%)	8/22 (36.36%)	69/81 (85.19%)	530	732	0.724	4
brs;brm;bgm;ngm	17/47 (36.17%)	18/50 (36.00%)	54/77 (70.13%)	27/48 (56.25%)	78/93 (83.87%)	77/82 (93.90%)	56/62 (90.32%)	51/69 (73.91%)	28/44 (63.64%)	47/76 (61.84%)	8/21 (38.10%)	69/82 (84.15%)	530	751	0.7057	4
brs;brm;bgs;ngm	17/51 (33.33%)	18/50 (36.00%)	54/74 (72.97%)	27/48 (56.25%)	78/93 (83.87%)	77/82 (93.90%)	56/62 (90.32%)	51/69 (73.91%)	28/47 (59.57%)	47/77 (61.04%)	8/23 (34.78%)	69/81 (85.19%)	530	757	0.7001	4
brs;brm;nrm;bgm	17/50 (34.00%)	18/48 (37.50%)	54/82 (65.85%)	27/53 (50.94%)	78/92 (84.78%)	78/83 (93.98%)	56/61 (91.80%)	51/69 (73.91%)	27/44 (61.36%)	47/77 (61.04%)	8/19 (42.11%)	69/79 (87.34%)	530	757	0.7001	4
brs;brm;nrm;bgs	17/54 (31.48%)	18/48 (37.50%)	54/79 (68.35%)	27/53 (50.94%)	78/91 (85.71%)	78/83 (93.98%)	56/61 (91.80%)	51/69 (73.91%)	27/45 (60.00%)	47/78 (60.26%)	8/21 (38.10%)	69/78 (88.46%)	530	760	0.6974	4
brm;bgs;bgm;ngm	17/38 (44.74%)	18/35 (51.43%)	54/75 (72.00%)	27/45 (60.00%)	78/93 (83.87%)	76/81 (93.83%)	56/60 (93.33%)	51/68 (75.00%)	28/46 (60.87%)	47/70 (67.14%)	8/23 (34.78%)	69/82 (84.15%)	529	716	0.7388	4
brm;nrm;bgs;bgm	17/41 (41.46%)	18/33 (54.55%)	54/80 (67.50%)	27/50 (54.00%)	78/92 (84.78%)	77/82 (93.90%)	56/59 (94.92%)	51/68 (75.00%)	27/46 (58.70%)	47/71 (66.20%)	8/21 (38.10%)	69/79 (87.34%)	529	722	0.7327	4
brs;nrm;bgm;ngm	17/49 (34.69%)	18/50 (36.00%)	54/82 (65.85%)	27/52 (51.92%)	77/92 (83.70%)	78/83 (93.98%)	56/61 (91.80%)	51/70 (72.86%)	28/45 (62.22%)	46/74 (62.16%)	8/19 (42.11%)	69/82 (84.15%)	529	759	0.697	4
brs;nrm;bgs;bgm	17/53 (32.08%)	18/48 (37.50%)	54/79 (68.35%)	27/51 (52.94%)	77/91 (84.62%)	78/83 (93.98%)	56/60 (93.33%)	51/69 (73.91%)	27/47 (57.45%)	46/75 (61.33%)	8/20 (40.00%)	69/79 (87.34%)	528	755	0.6993	4
brs;nrm;bgs;ngm	17/53 (32.08%)	18/50 (36.00%)	54/78 (69.23%)	27/51 (52.94%)	77/92 (83.70%)	77/82 (93.90%)	56/61 (91.80%)	51/67 (76.12%)	28/47 (59.57%)	46/72 (63.89%)	8/21 (38.10%)	69/81 (85.19%)	528	755	0.6993	4
brs;bgs;bgm;ngm	17/48 (35.42%)	18/47 (38.30%)	54/69 (78.26%)	27/46 (58.70%)	77/92 (83.70%)	77/82 (93.90%)	55/60 (91.67%)	51/69 (73.91%)	28/46 (60.87%)	46/65 (70.77%)	8/19 (42.11%)	69/82 (84.15%)	527	725	0.7269	4
brs;brm;bgs;bgm	17/51 (33.33%)	18/48 (37.50%)	53/71 (74.65%)	27/45 (60.00%)	78/91 (85.71%)	77/82 (93.90%)	56/61 (91.80%)	51/66 (77.27%)	26/42 (61.90%)	47/77 (61.04%)	8/22 (36.36%)	69/78 (88.46%)	527	734	0.718	4
nrm;bgs;bgm;ngm	17/40 (42.50%)	18/34 (52.94%)	54/80 (67.50%)	27/49 (55.10%)	76/91 (83.52%)	77/82 (93.90%)	56/59 (94.92%)	51/69 (73.91%)	28/47 (59.57%)	45/66 (68.18%)	8/21 (38.10%)	69/82 (84.15%)	526	720	0.7306	4
brs;nrs;bgs;ngs	16/86 (18.60%)	22/96 (22.92%)	51/61 (83.61%)	28/82 (34.15%)	77/91 (84.62%)	74/87 (85.06%)	55/59 (93.22%)	49/68 (72.06%)	28/82 (34.15%)	45/68 (66.18%)	11/80 (13.75%)	69/81 (85.19%)	525	941	0.5579	4
brm;nrm;bgm;ngm	17/32 (53.12%)	18/31 (58.06%)	54/81 (66.67%)	26/42 (61.90%)	77/90 (85.56%)	77/81 (95.06%)	55/58 (94.83%)	50/60 (83.33%)	28/38 (73.68%)	47/66 (71.21%)	7/16 (43.75%)	68/77 (88.31%)	524	672	0.7798	4
brm;nrs;ngm	17/75 (22.67%)	22/94 (23.40%)	54/72 (75.00%)	28/82 (34.15%)	78/95 (82.11%)	77/90 (85.56%)	56/62 (90.32%)	50/69 (72.46%)	30/82 (36.59%)	47/83 (56.63%)	11/83 (13.25%)	69/84 (82.14%)	539	971	0.5551	3
brm;nrs;nrm	17/78 (21.79%)	22/93 (23.66%)	54/78 (69.23%)	28/86 (32.56%)	78/93 (83.87%)	78/91 (85.71%)	56/61 (91.80%)	50/69 (72.46%)	29/80 (36.25%)	47/84 (55.95%)	11/81 (13.58%)	69/81 (85.19%)	539	975	0.5528	3
brm;ngs;ngm	17/48 (35.42%)	22/72 (30.56%)	54/74 (72.97%)	28/77 (36.36%)	78/94 (82.98%)	76/86 (88.37%)	56/60 (93.33%)	50/66 (75.76%)	30/78 (38.46%)	47/74 (63.51%)	11/74 (14.86%)	69/84 (82.14%)	538	887	0.6065	3
brm;nrm;ngs	17/51 (33.33%)	22/71 (30.99%)	54/80 (67.50%)	28/81 (34.57%)	78/92 (84.78%)	77/87 (88.51%)	56/59 (94.92%)	50/66 (75.76%)	29/77 (37.66%)	47/75 (62.67%)	11/72 (15.28%)	69/81 (85.19%)	538	892	0.6031	3
brm;nrs;bgs	17/80 (21.25%)	22/94 (23.40%)	53/69 (76.81%)	28/85 (32.94%)	78/92 (84.78%)	77/90 (85.56%)	56/61 (91.80%)	51/74 (68.92%)	28/83 (33.73%)	47/84 (55.95%)	11/84 (13.10%)	69/80 (86.25%)	537	976	0.5502	3
brs;brm;ngs	17/64 (26.56%)	22/87 (25.29%)	53/73 (72.60%)	28/83 (33.73%)	78/92 (84.78%)	77/87 (88.51%)	56/61 (91.80%)	51/73 (69.86%)	28/76 (36.84%)	47/80 (58.75%)	11/75 (14.67%)	69/80 (86.25%)	537	931	0.5768	3
brs;brm;nrs	17/84 (20.24%)	22/99 (22.22%)	53/70 (75.71%)	28/87 (32.18%)	78/92 (84.78%)	77/90 (85.56%)	56/61 (91.80%)	51/74 (68.92%)	28/80 (35.00%)	47/84 (55.95%)	11/83 (13.25%)	69/80 (86.25%)	537	984	0.5457	3
brs;nrm;ngs	17/66 (25.76%)	22/87 (25.29%)	54/78 (69.23%)	28/86 (32.56%)	77/92 (83.70%)	77/87 (88.51%)	56/60 (93.33%)	51/72 (70.83%)	29/79 (36.71%)	46/75 (61.33%)	11/73 (15.07%)	69/81 (85.19%)	537	936	0.5737	3
brs;nrs;nrm	17/86 (19.77%)	22/99 (22.22%)	54/76 (71.05%)	28/90 (31.11%)	77/92 (83.70%)	77/90 (85.56%)	56/60 (93.33%)	51/73 (69.86%)	29/83 (34.94%)	46/79 (58.23%)	11/81 (13.58%)	69/81 (85.19%)	537	990	0.5424	3
brm;nrs;bgm	17/75 (22.67%)	22/93 (23.66%)	53/71 (74.65%)	28/79 (35.44%)	78/93 (83.87%)	77/90 (85.56%)	56/61 (91.80%)	50/67 (74.63%)	28/78 (35.90%)	47/83 (56.63%)	11/82 (13.41%)	69/81 (85.19%)	536	953	0.5624	3
brm;nrs;ngs	17/80 (21.25%)	22/93 (23.66%)	53/71 (74.65%)	28/78 (35.90%)	78/92 (84.78%)	77/90 (85.56%)	56/61 (91.80%)	50/67 (74.63%)	28/80 (35.00%)	47/83 (56.63%)	11/83 (13.25%)	69/81 (85.19%)	536	959	0.5589	3
brm;bgs;ngs	17/54 (31.48%)	22/72 (30.56%)	53/72 (73.61%)	28/81 (34.57%)	78/92 (84.78%)	76/86 (88.37%)	55/58 (94.83%)	51/72 (70.83%)	28/77 (36.36%)	47/75 (62.67%)	11/74 (14.86%)	69/80 (86.25%)	535	893	0.5991	3
brs;ngs;ngm	17/61 (27.87%)	22/85 (25.88%)	54/67 (80.60%)	28/83 (33.73%)	77/94 (81.91%)	76/86 (88.37%)	55/60 (91.67%)	51/71 (71.83%)	30/79 (37.97%)	45/64 (70.31%)	11/72 (15.28%)	69/84 (82.14%)	535	906	0.5905	3
brs;nrs;ngm	17/81 (20.99%)	22/97 (22.68%)	54/65 (83.08%)	28/87 (32.18%)	77/94 (81.91%)	76/89 (85.39%)	55/60 (91.67%)	51/72 (70.83%)	30/84 (35.71%)	45/68 (66.18%)	11/80 (13.75%)	69/84 (82.14%)	535	961	0.5567	3
nrs;nrm;bgm	17/77 (22.08%)	22/92 (23.91%)	54/78 (69.23%)	28/84 (33.33%)	76/92 (82.61%)	78/91 (85.71%)	56/60 (93.33%)	50/69 (72.46%)	29/82 (35.37%)	45/79 (56.96%)	11/80 (13.75%)	69/82 (84.15%)	535	966	0.5538	3
nrs;nrm;bgs	17/82 (20.73%)	22/92 (23.91%)	54/75 (72.00%)	28/87 (32.18%)	76/91 (83.52%)	77/90 (85.56%)	56/60 (93.33%)	51/73 (69.86%)	29/86 (33.72%)	45/77 (58.44%)	11/82 (13.41%)	69/81 (85.19%)	535	976	0.5482	3
brm;bgm;ngs	17/48 (35.42%)	22/71 (30.99%)	53/74 (71.62%)	28/74 (37.84%)	78/93 (83.87%)	76/86 (88.37%)	55/58 (94.83%)	50/64 (78.12%)	28/74 (37.84%)	47/74 (63.51%)	11/73 (15.07%)	69/81 (85.19%)	534	870	0.6138	3
brs;bgm;ngs	17/61 (27.87%)	22/84 (26.19%)	53/68 (77.94%)	28/81 (34.57%)	77/92 (83.70%)	77/87 (88.51%)	55/59 (93.22%)	51/73 (69.86%)	28/76 (36.84%)	46/68 (67.65%)	11/71 (15.49%)	69/81 (85.19%)	534	901	0.5927	3
brs;nrs;bgm	17/81 (20.99%)	22/96 (22.92%)	53/65 (81.54%)	28/85 (32.94%)	77/92 (83.70%)	77/90 (85.56%)	55/59 (93.22%)	51/74 (68.92%)	28/81 (34.57%)	46/72 (63.89%)	11/79 (13.92%)	69/81 (85.19%)	534	955	0.5592	3
nrm;bgm;ngs	17/50 (34.00%)	22/70 (31.43%)	54/80 (67.50%)	28/79 (35.44%)	76/92 (82.61%)	77/86 (89.53%)	56/58 (96.55%)	50/66 (75.76%)	29/78 (37.18%)	45/70 (64.29%)	11/71 (15.49%)	69/82 (84.15%)	534	882	0.6054	3
nrm;bgs;ngs	17/56 (30.36%)	22/70 (31.43%)	54/77 (70.13%)	28/83 (33.73%)	76/91 (83.52%)	76/86 (88.37%)	56/58 (96.55%)	51/71 (71.83%)	29/80 (36.25%)	45/68 (66.18%)	11/72 (15.28%)	69/81 (85.19%)	534	893	0.598	3
nrs;bgm;ngm	17/72 (23.61%)	22/90 (24.44%)	54/67 (80.60%)	28/80 (35.00%)	76/93 (81.72%)	77/90 (85.56%)	55/60 (91.67%)	50/69 (72.46%)	30/81 (37.04%)	45/69 (65.22%)	11/79 (13.92%)	69/85 (81.18%)	534	935	0.5711	3
nrs;bgs;bgm	17/77 (22.08%)	22/90 (24.44%)	53/64 (82.81%)	28/83 (33.73%)	76/91 (83.52%)	77/90 (85.56%)	55/59 (93.22%)	51/74 (68.92%)	28/84 (33.33%)	45/70 (64.29%)	11/80 (13.75%)	69/81 (85.19%)	532	943	0.5642	3
nrs;bgs;ngm	17/76 (22.37%)	22/90 (24.44%)	54/64 (84.38%)	28/84 (33.33%)	76/93 (81.72%)	76/89 (85.39%)	55/60 (91.67%)	51/72 (70.83%)	30/87 (34.48%)	43/65 (66.15%)	11/81 (13.58%)	69/84 (82.14%)	532	945	0.563	3
nrs;nrm;ngm	17/77 (22.08%)	22/92 (23.91%)	54/76 (71.05%)	28/83 (33.73%)	76/92 (82.61%)	76/89 (85.39%)	54/59 (91.53%)	50/67 (74.63%)	30/82 (36.59%)	45/76 (59.21%)	11/80 (13.75%)	69/84 (82.14%)	532	957	0.5559	3
bgm;ngs;ngm	17/41 (41.46%)	22/64 (34.38%)	54/69 (78.26%)	28/75 (37.33%)	76/93 (81.72%)	76/85 (89.41%)	55/58 (94.83%)	50/66 (75.76%)	29/76 (38.16%)	45/60 (75.00%)	10/69 (14.49%)	69/85 (81.18%)	531	841	0.6314	3
nrs;bgm;ngs	17/77 (22.08%)	22/89 (24.72%)	53/66 (80.30%)	28/77 (36.36%)	76/91 (83.52%)	77/90 (85.56%)	55/59 (93.22%)	50/67 (74.63%)	28/80 (35.00%)	45/69 (65.22%)	11/79 (13.92%)	69/82 (84.15%)	531	926	0.5734	3
brs;brm;ngm	17/47 (36.17%)	18/50 (36.00%)	54/74 (72.97%)	27/48 (56.25%)	78/93 (83.87%)	77/82 (93.90%)	56/62 (90.32%)	51/69 (73.91%)	28/44 (63.64%)	47/76 (61.84%)	8/20 (40.00%)	69/81 (85.19%)	530	746	0.7105	3
brs;brm;nrm	17/50 (34.00%)	18/48 (37.50%)	54/79 (68.35%)	27/53 (50.94%)	78/91 (85.71%)	78/83 (93.98%)	56/61 (91.80%)	51/69 (73.91%)	27/42 (64.29%)	47/77 (61.04%)	8/18 (44.44%)	69/78 (88.46%)	530	749	0.7076	3
nrm;ngs;ngm	17/50 (34.00%)	22/70 (31.43%)	53/77 (68.83%)	28/78 (35.90%)	76/90 (84.44%)	75/84 (89.29%)	54/57 (94.74%)	50/64 (78.12%)	30/78 (38.46%)	45/67 (67.16%)	11/71 (15.49%)	69/84 (82.14%)	530	870	0.6092	3
nrs;nrm;ngs	17/82 (20.73%)	22/91 (24.18%)	53/75 (70.67%)	28/81 (34.57%)	76/90 (84.44%)	76/89 (85.39%)	54/58 (93.10%)	50/66 (75.76%)	29/83 (34.94%)	45/76 (59.21%)	11/80 (13.75%)	69/82 (84.15%)	530	953	0.5561	3
bgs;bgm;ngs	17/47 (36.17%)	22/64 (34.38%)	53/67 (79.10%)	28/79 (35.44%)	76/91 (83.52%)	76/86 (88.37%)	54/56 (96.43%)	51/72 (70.83%)	28/77 (36.36%)	45/61 (73.77%)	10/69 (14.49%)	69/81 (85.19%)	529	850	0.6224	3
bgs;ngs;ngm	17/46 (36.96%)	22/64 (34.38%)	54/66 (81.82%)	28/80 (35.00%)	76/93 (81.72%)	74/83 (89.16%)	55/58 (94.83%)	51/70 (72.86%)	30/80 (37.50%)	43/56 (76.79%)	10/70 (14.29%)	69/84 (82.14%)	529	850	0.6224	3
brm;bgs;ngm	17/38 (44.74%)	18/35 (51.43%)	54/72 (75.00%)	27/45 (60.00%)	78/93 (83.87%)	76/81 (93.83%)	56/60 (93.33%)	51/68 (75.00%)	28/46 (60.87%)	47/70 (67.14%)	8/22 (36.36%)	69/81 (85.19%)	529	711	0.744	3
brm;nrm;bgs	17/41 (41.46%)	18/33 (54.55%)	54/77 (70.13%)	27/50 (54.00%)	78/91 (85.71%)	77/82 (93.90%)	56/59 (94.92%)	51/68 (75.00%)	27/44 (61.36%)	47/71 (66.20%)	8/20 (40.00%)	69/78 (88.46%)	529	714	0.7409	3
brs;nrm;bgm	17/49 (34.69%)	18/48 (37.50%)	54/79 (68.35%)	27/51 (52.94%)	77/91 (84.62%)	78/83 (93.98%)	56/60 (93.33%)	51/69 (73.91%)	27/44 (61.36%)	46/74 (62.16%)	8/17 (47.06%)	69/79 (87.34%)	528	744	0.7097	3
brs;nrm;ngm	17/49 (34.69%)	18/50 (36.00%)	54/78 (69.23%)	27/51 (52.94%)	77/92 (83.70%)	77/82 (93.90%)	56/61 (91.80%)	51/67 (76.12%)	28/44 (63.64%)	46/71 (64.79%)	8/18 (44.44%)	69/81 (85.19%)	528	744	0.7097	3
nrs;ngs;ngm	17/76 (22.37%)	22/89 (24.72%)	54/65 (83.08%)	28/78 (35.90%)	76/92 (82.61%)	75/88 (85.23%)	53/58 (91.38%)	50/65 (76.92%)	30/83 (36.14%)	43/64 (67.19%)	11/79 (13.92%)	69/85 (81.18%)	528	922	0.5727	3
brs;bgm;ngm	17/44 (38.64%)	18/47 (38.30%)	54/69 (78.26%)	27/46 (58.70%)	77/92 (83.70%)	77/82 (93.90%)	55/60 (91.67%)	51/69 (73.91%)	28/43 (65.12%)	46/64 (71.88%)	8/16 (50.00%)	69/82 (84.15%)	527	714	0.7381	3
brs;brm;bgm	17/47 (36.17%)	18/48 (37.50%)	53/71 (74.65%)	27/45 (60.00%)	78/91 (85.71%)	77/82 (93.90%)	56/61 (91.80%)	51/66 (77.27%)	26/39 (66.67%)	47/76 (61.84%)	8/19 (42.11%)	69/78 (88.46%)	527	723	0.7289	3
brs;brm;bgs	17/51 (33.33%)	18/48 (37.50%)	53/68 (77.94%)	27/45 (60.00%)	78/90 (86.67%)	77/82 (93.90%)	56/61 (91.80%)	51/66 (77.27%)	26/40 (65.00%)	47/77 (61.04%)	8/21 (38.10%)	69/77 (89.61%)	527	726	0.7259	3
brs;nrm;bgs	17/53 (32.08%)	18/48 (37.50%)	54/75 (72.00%)	27/49 (55.10%)	77/90 (85.56%)	77/82 (93.90%)	56/60 (93.33%)	51/66 (77.27%)	27/44 (61.36%)	46/72 (63.89%)	8/19 (42.11%)	69/78 (88.46%)	527	736	0.716	3
brm;bgs;bgm	17/38 (44.74%)	18/33 (54.55%)	53/69 (76.81%)	27/42 (64.29%)	78/91 (85.71%)	76/81 (93.83%)	55/58 (94.83%)	51/65 (78.46%)	26/41 (63.41%)	47/70 (67.14%)	8/21 (38.10%)	69/78 (88.46%)	525	687	0.7642	3
brs;bgs;ngm	17/48 (35.42%)	18/47 (38.30%)	54/65 (83.08%)	27/45 (60.00%)	77/92 (83.70%)	76/81 (93.83%)	55/60 (91.67%)	51/65 (78.46%)	28/45 (62.22%)	45/61 (73.77%)	8/18 (44.44%)	69/81 (85.19%)	525	708	0.7415	3
brs;bgs;ngs	16/62 (25.81%)	22/84 (26.19%)	51/61 (83.61%)	28/78 (35.90%)	77/91 (84.62%)	74/84 (88.10%)	55/59 (93.22%)	49/67 (73.13%)	28/75 (37.33%)	45/64 (70.31%)	11/70 (15.71%)	69/80 (86.25%)	525	875	0.6	3
brs;nrs;ngs	16/84 (19.05%)	22/96 (22.92%)	51/61 (83.61%)	28/82 (34.15%)	77/91 (84.62%)	74/87 (85.06%)	55/59 (93.22%)	49/68 (72.06%)	28/81 (34.57%)	45/67 (67.16%)	11/80 (13.75%)	69/81 (85.19%)	525	937	0.5603	3
nrm;bgs;bgm	17/40 (42.50%)	18/32 (56.25%)	54/77 (70.13%)	27/48 (56.25%)	76/90 (84.44%)	77/82 (93.90%)	56/58 (96.55%)	51/68 (75.00%)	27/46 (58.70%)	45/66 (68.18%)	8/19 (42.11%)	69/79 (87.34%)	525	705	0.7447	3
nrm;bgs;ngm	17/40 (42.50%)	18/33 (54.55%)	54/76 (71.05%)	27/47 (57.45%)	76/91 (83.52%)	76/81 (93.83%)	56/59 (94.92%)	51/66 (77.27%)	28/46 (60.87%)	45/63 (71.43%)	8/20 (40.00%)	69/81 (85.19%)	525	703	0.7468	3
brm;nrm;ngm	17/32 (53.12%)	18/31 (58.06%)	54/78 (69.23%)	26/42 (61.90%)	77/89 (86.52%)	77/81 (95.06%)	55/58 (94.83%)	50/60 (83.33%)	28/38 (73.68%)	47/66 (71.21%)	7/15 (46.67%)	68/76 (89.47%)	524	666	0.7868	3
brs;bgs;bgm	17/48 (35.42%)	18/45 (40.00%)	53/63 (84.13%)	27/43 (62.79%)	77/90 (85.56%)	77/82 (93.90%)	55/59 (93.22%)	51/66 (77.27%)	26/41 (63.41%)	46/65 (70.77%)	8/17 (47.06%)	69/78 (88.46%)	524	697	0.7518	3
brs;nrs;bgs	16/82 (19.51%)	22/96 (22.92%)	51/58 (87.93%)	28/82 (34.15%)	77/91 (84.62%)	74/87 (85.06%)	55/59 (93.22%)	48/67 (71.64%)	28/81 (34.57%)	45/68 (66.18%)	11/80 (13.75%)	69/80 (86.25%)	524	931	0.5628	3
bgs;bgm;ngm	17/31 (54.84%)	18/26 (69.23%)	54/67 (80.60%)	27/43 (62.79%)	76/91 (83.52%)	76/81 (93.83%)	55/58 (94.83%)	51/68 (75.00%)	28/45 (62.22%)	45/56 (80.36%)	7/17 (41.18%)	69/82 (84.15%)	523	665	0.7865	3
brm;bgm;ngm	17/29 (58.62%)	18/31 (58.06%)	53/72 (73.61%)	26/36 (72.22%)	77/90 (85.56%)	76/80 (95.00%)	55/58 (94.83%)	50/59 (84.75%)	28/37 (75.68%)	47/65 (72.31%)	7/16 (43.75%)	68/77 (88.31%)	522	650	0.8031	3
nrs;bgs;ngs	16/78 (20.51%)	22/89 (24.72%)	51/60 (85.00%)	28/79 (35.44%)	76/90 (84.44%)	74/87 (85.06%)	55/59 (93.22%)	49/68 (72.06%)	28/82 (34.15%)	43/64 (67.19%)	11/79 (13.92%)	69/81 (85.19%)	522	916	0.5699	3
brm;nrm;bgm	17/32 (53.12%)	18/29 (62.07%)	54/78 (69.23%)	26/41 (63.41%)	77/88 (87.50%)	77/81 (95.06%)	55/57 (96.49%)	48/57 (84.21%)	27/37 (72.97%)	47/66 (71.21%)	7/14 (50.00%)	68/74 (91.89%)	521	654	0.7966	3
nrm;bgm;ngm	17/31 (54.84%)	18/30 (60.00%)	54/78 (69.23%)	26/40 (65.00%)	75/88 (85.23%)	77/80 (96.25%)	55/57 (96.49%)	50/60 (83.33%)	28/38 (73.68%)	45/61 (73.77%)	7/14 (50.00%)	68/77 (88.31%)	520	654	0.7951	3
brm;nrs	17/75 (22.67%)	22/93 (23.66%)	53/68 (77.94%)	28/78 (35.90%)	78/92 (84.78%)	77/90 (85.56%)	56/61 (91.80%)	50/67 (74.63%)	28/76 (36.84%)	47/83 (56.63%)	11/81 (13.58%)	69/80 (86.25%)	536	944	0.5678	2
brm;ngs	17/48 (35.42%)	22/71 (30.99%)	53/71 (74.65%)	28/73 (38.36%)	78/91 (85.71%)	76/86 (88.37%)	55/58 (94.83%)	50/64 (78.12%)	28/73 (38.36%)	47/74 (63.51%)	11/72 (15.28%)	69/80 (86.25%)	534	861	0.6202	2
nrs;bgm	17/72 (23.61%)	22/89 (24.72%)	53/63 (84.13%)	28/77 (36.36%)	76/91 (83.52%)	77/90 (85.56%)	55/59 (93.22%)	50/67 (74.63%)	28/77 (36.36%)	45/69 (65.22%)	11/77 (14.29%)	69/81 (85.19%)	531	912	0.5822	2
nrs;nrm	17/77 (22.08%)	22/91 (24.18%)	53/73 (72.60%)	28/81 (34.57%)	76/90 (84.44%)	76/89 (85.39%)	54/58 (93.10%)	50/66 (75.76%)	29/79 (36.71%)	45/76 (59.21%)	11/78 (14.10%)	69/81 (85.19%)	530	939	0.5644	2
nrm;ngs	17/50 (34.00%)	22/69 (31.88%)	52/74 (70.27%)	28/76 (36.84%)	76/88 (86.36%)	75/84 (89.29%)	54/56 (96.43%)	50/63 (79.37%)	29/76 (38.16%)	45/67 (67.16%)	11/69 (15.94%)	69/81 (85.19%)	528	853	0.619	2
nrs;ngm	17/71 (23.94%)	22/89 (24.72%)	54/63 (85.71%)	28/78 (35.90%)	76/92 (82.61%)	75/88 (85.23%)	53/58 (91.38%)	50/65 (76.92%)	30/80 (37.50%)	43/64 (67.19%)	11/77 (14.29%)	69/84 (82.14%)	528	909	0.5809	2
bgm;ngs	17/41 (41.46%)	22/63 (34.92%)	53/66 (80.30%)	28/72 (38.89%)	76/91 (83.52%)	76/85 (89.41%)	54/56 (96.43%)	50/64 (78.12%)	27/72 (37.50%)	45/60 (75.00%)	10/67 (14.93%)	69/81 (85.19%)	527	818	0.6443	2
brs;brm	17/47 (36.17%)	18/48 (37.50%)	53/68 (77.94%)	27/45 (60.00%)	78/90 (86.67%)	77/82 (93.90%)	56/61 (91.80%)	51/66 (77.27%)	26/37 (70.27%)	47/76 (61.84%)	8/18 (44.44%)	69/77 (89.61%)	527	715	0.7371	2
brs;nrm	17/49 (34.69%)	18/48 (37.50%)	54/75 (72.00%)	27/49 (55.10%)	77/90 (85.56%)	77/82 (93.90%)	56/60 (93.33%)	51/66 (77.27%)	27/41 (65.85%)	46/71 (64.79%)	8/16 (50.00%)	69/78 (88.46%)	527	725	0.7269	2
brm;bgs	17/38 (44.74%)	18/33 (54.55%)	53/66 (80.30%)	27/42 (64.29%)	78/90 (86.67%)	76/81 (93.83%)	55/58 (94.83%)	51/65 (78.46%)	26/39 (66.67%)	47/70 (67.14%)	8/20 (40.00%)	69/77 (89.61%)	525	679	0.7732	2
brs;ngm	17/44 (38.64%)	18/47 (38.30%)	54/65 (83.08%)	27/45 (60.00%)	77/92 (83.70%)	76/81 (93.83%)	55/60 (91.67%)	51/65 (78.46%)	28/42 (66.67%)	45/60 (75.00%)	8/15 (53.33%)	69/81 (85.19%)	525	697	0.7532	2
brs;ngs	16/59 (27.12%)	22/84 (26.19%)	51/61 (83.61%)	28/78 (35.90%)	77/91 (84.62%)	74/84 (88.10%)	55/59 (93.22%)	49/67 (73.13%)	28/74 (37.84%)	45/63 (71.43%)	11/70 (15.71%)	69/80 (86.25%)	525	870	0.6034	2
brs;bgm	17/44 (38.64%)	18/45 (40.00%)	53/63 (84.13%)	27/43 (62.79%)	77/90 (85.56%)	77/82 (93.90%)	55/59 (93.22%)	51/66 (77.27%)	26/38 (68.42%)	46/64 (71.88%)	8/14 (57.14%)	69/78 (88.46%)	524	686	0.7638	2
nrm;bgs	17/40 (42.50%)	18/31 (58.06%)	54/73 (73.97%)	27/45 (60.00%)	76/89 (85.39%)	76/81 (93.83%)	56/58 (96.55%)	51/65 (78.46%)	27/43 (62.79%)	45/63 (71.43%)	8/18 (44.44%)	69/78 (88.46%)	524	684	0.7661	2
brs;nrs	16/79 (20.25%)	22/96 (22.92%)	51/58 (87.93%)	28/82 (34.15%)	77/91 (84.62%)	74/87 (85.06%)	55/59 (93.22%)	48/67 (71.64%)	27/77 (35.06%)	45/67 (67.16%)	11/78 (14.10%)	69/80 (86.25%)	523	921	0.5679	2
brm;ngm	17/29 (58.62%)	18/31 (58.06%)	53/69 (76.81%)	26/36 (72.22%)	77/89 (86.52%)	76/80 (95.00%)	55/58 (94.83%)	50/59 (84.75%)	28/37 (75.68%)	47/65 (72.31%)	7/15 (46.67%)	68/76 (89.47%)	522	644	0.8106	2
ngs;ngm	17/40 (42.50%)	22/63 (34.92%)	53/64 (82.81%)	28/73 (38.36%)	76/90 (84.44%)	71/79 (89.87%)	53/56 (94.64%)	50/62 (80.65%)	29/75 (38.67%)	43/55 (78.18%)	10/67 (14.93%)	69/84 (82.14%)	521	808	0.6448	2
nrs;bgs	16/74 (21.62%)	22/89 (24.72%)	51/57 (89.47%)	28/79 (35.44%)	76/90 (84.44%)	74/87 (85.06%)	55/59 (93.22%)	48/67 (71.64%)	28/81 (34.57%)	43/64 (67.19%)	11/79 (13.92%)	69/80 (86.25%)	521	906	0.5751	2
brm;nrm	17/32 (53.12%)	18/29 (62.07%)	54/75 (72.00%)	26/41 (63.41%)	77/86 (89.53%)	77/81 (95.06%)	55/57 (96.49%)	48/57 (84.21%)	27/35 (77.14%)	46/65 (70.77%)	7/13 (53.85%)	68/73 (93.15%)	520	644	0.8075	2
bgs;bgm	17/31 (54.84%)	18/24 (75.00%)	53/61 (86.89%)	27/40 (67.50%)	76/89 (85.39%)	76/81 (93.83%)	54/56 (96.43%)	51/65 (78.46%)	26/40 (65.00%)	45/56 (80.36%)	7/15 (46.67%)	69/78 (88.46%)	519	636	0.816	2
bgs;ngm	17/30 (56.67%)	18/25 (72.00%)	54/63 (85.71%)	27/41 (65.85%)	76/91 (83.52%)	74/78 (94.87%)	55/58 (94.83%)	51/64 (79.69%)	28/44 (63.64%)	43/51 (84.31%)	7/16 (43.75%)	69/81 (85.19%)	519	642	0.8084	2
nrm;bgm	17/31 (54.84%)	18/28 (64.29%)	54/75 (72.00%)	26/39 (66.67%)	75/86 (87.21%)	77/80 (96.25%)	55/56 (98.21%)	48/57 (84.21%)	27/37 (72.97%)	45/61 (73.77%)	7/12 (58.33%)	68/74 (91.89%)	517	636	0.8129	2
nrs;ngs	16/74 (21.62%)	22/88 (25.00%)	49/57 (85.96%)	28/72 (38.89%)	76/89 (85.39%)	73/86 (84.88%)	52/56 (92.86%)	48/61 (78.69%)	28/78 (35.90%)	43/63 (68.25%)	11/77 (14.29%)	69/81 (85.19%)	515	882	0.5839	2
brs;bgs	16/46 (34.78%)	18/45 (40.00%)	51/56 (91.07%)	27/40 (67.50%)	77/89 (86.52%)	74/79 (93.67%)	55/59 (93.22%)	48/59 (81.36%)	26/38 (68.42%)	45/60 (75.00%)	8/16 (50.00%)	69/77 (89.61%)	514	664	0.7741	2
bgs;ngs	16/44 (36.36%)	22/63 (34.92%)	50/59 (84.75%)	28/75 (37.33%)	76/90 (84.44%)	70/79 (88.61%)	52/54 (96.30%)	49/66 (74.24%)	28/75 (37.33%)	42/54 (77.78%)	10/68 (14.71%)	69/80 (86.25%)	512	807	0.6344	2
nrm;ngm	17/31 (54.84%)	17/28 (60.71%)	53/73 (72.60%)	26/38 (68.42%)	75/85 (88.24%)	75/78 (96.15%)	51/53 (96.23%)	50/57 (87.72%)	28/37 (75.68%)	45/58 (77.59%)	7/12 (58.33%)	68/76 (89.47%)	512	626	0.8179	2
brm;bgm	17/29 (58.62%)	18/29 (62.07%)	49/63 (77.78%)	25/32 (78.12%)	76/86 (88.37%)	76/79 (96.20%)	54/56 (96.43%)	48/54 (88.89%)	25/31 (80.65%)	47/65 (72.31%)	7/14 (50.00%)	66/70 (94.29%)	508	608	0.8355	2
bgm;ngm	17/22 (77.27%)	17/21 (80.95%)	53/64 (82.81%)	19/27 (70.37%)	75/88 (85.23%)	75/78 (96.15%)	54/56 (96.43%)	50/59 (84.75%)	27/35 (77.14%)	45/51 (88.24%)	6/10 (60.00%)	68/77 (88.31%)	506	588	0.8605	2
brs	16/42 (38.10%)	18/45 (40.00%)	51/56 (91.07%)	27/40 (67.50%)	77/89 (86.52%)	74/79 (93.67%)	55/59 (93.22%)	48/59 (81.36%)	25/34 (73.53%)	45/59 (76.27%)	8/13 (61.54%)	69/77 (89.61%)	513	652	0.7868	1
nrs	16/69 (23.19%)	22/88 (25.00%)	49/54 (90.74%)	28/72 (38.89%)	76/89 (85.39%)	73/86 (84.88%)	52/56 (92.86%)	47/60 (78.33%)	27/73 (36.99%)	43/63 (68.25%)	11/75 (14.67%)	69/80 (86.25%)	513	865	0.5931	1
nrm	17/31 (54.84%)	17/26 (65.38%)	52/69 (75.36%)	26/36 (72.22%)	75/82 (91.46%)	75/78 (96.15%)	51/52 (98.08%)	48/54 (88.89%)	27/34 (79.41%)	44/57 (77.19%)	7/10 (70.00%)	67/72 (93.06%)	506	601	0.8419	1
brm	17/29 (58.62%)	18/29 (62.07%)	49/60 (81.67%)	25/31 (80.65%)	76/84 (90.48%)	76/79 (96.20%)	54/56 (96.43%)	48/54 (88.89%)	25/29 (86.21%)	44/62 (70.97%)	7/13 (53.85%)	66/69 (95.65%)	505	595	0.8487	1
bgs	16/28 (57.14%)	18/23 (78.26%)	50/53 (94.34%)	27/36 (75.00%)	76/88 (86.36%)	70/74 (94.59%)	52/54 (96.30%)	48/58 (82.76%)	26/37 (70.27%)	42/49 (85.71%)	7/14 (50.00%)	69/77 (89.61%)	501	591	0.8477	1
ngs	16/38 (42.11%)	22/62 (35.48%)	47/55 (85.45%)	28/67 (41.79%)	76/87 (87.36%)	65/73 (89.04%)	49/51 (96.08%)	48/58 (82.76%)	27/70 (38.57%)	42/53 (79.25%)	10/65 (15.38%)	69/80 (86.25%)	499	759	0.6574	1
bgm	17/22 (77.27%)	17/19 (89.47%)	49/55 (89.09%)	17/22 (77.27%)	74/84 (88.10%)	75/77 (97.40%)	51/52 (98.08%)	48/54 (88.89%)	24/29 (82.76%)	45/51 (88.24%)	6/8 (75.00%)	66/70 (94.29%)	489	543	0.9006	1
ngm	17/21 (80.95%)	16/19 (84.21%)	52/59 (88.14%)	19/25 (76.00%)	72/81 (88.89%)	69/71 (97.18%)	50/52 (96.15%)	50/55 (90.91%)	27/34 (79.41%)	42/45 (93.33%)	6/8 (75.00%)	68/76 (89.47%)	488	546	0.8938	1
